# Supplementary material for: Large-scale identification of ubiquitination sites on membrane-associated proteins in Arabidopsis thaliana seedlings
Source: Plant Physiol. 2021 Jan 28;185(4):1483–8. doi: 10.1093/plphys/kiab023 (PMC8133621; doi:10.1093/plphys/kiab023)
Supplement: kiab023_Supplementary_Data [file kiab023_supplementary_data.zip]

Archive with 2 entries (2 files):
- pp.01149.2020-s01.pdf
- pp.01149.2020-s02.xlsx
