# Supplementary material for: Large-scale identification of ubiquitination sites on membrane-associated proteins in Arabidopsis thaliana seedlings
Source: Plant Physiol. 2021 Jan 28;185(4):1483–8. doi: 10.1093/plphys/kiab023 (PMC8133621; doi:10.1093/plphys/kiab023)
Supplement: kiab023_Supplementary_Data [file kiab023_supplementary_data.zip › pp.01149.2020-s02.xlsx]

## Sheet: Table S1
Table S1: High-confidence peptides identified in this study.
Peptides shown were filtered for the ubiquitin remnant diGly and were observed at least twice with a minimal Mascot score of 20. The peptide level false discovery rate was 0.025. Columns J to AR report the number of spectra observed in total (J), subtotals per genotype and treatment (K-Q) or in individual samples (S-AR). Column I shows whether the assignment of the diGly modified residue is possi…
Accession	Protein name	Peptide sequence	Lys position on protein	Peptide start index	Peptide stop index	Lys position on peptide	Variable modifications identified by spectrum	Ambiguous diGly	Grand Total		pBIK1:BIK1-HA							Col-0/pBIK1:BIK1-HA														CPK28-OE1/pBIK1:BIK1-HA						cpk28-1/pBIK1:BIK1-HA							Symbols
											Col-0		CPK28-OE		cpk28-1			elf18							mock							elf18		mock				elf18				mock
											mock	elf18	mock	elf18	mock	elf18		E2_6 well seedling_150615	E4_seedling ball_150702	E6_soil grown_150702	E10_seedling ball_rerun_150626	Col-0 BIK1-AH 2c170703	Col-0 BIK1AH 2c 170531A	Col BIK1-AH 2c 170621	E1_6 well seedling_150615	E3_seedling ball_150702	E5_soil grown_150702	E9_seedling ball_rerun_150626	Col-0 BIK-AH 1c 170703	Col-0 BIK1-AH 1c 170531	Col-BIK1-AH 1c 170621	CPK28OE BIK1-AH 4c 170621	CPK28OE BIK1-AH 4c 170703	CPK28OE BIK1-AH 3c 170703	CPK28OE BIK1-AH 3c 170531A	CPK28OE BIK1-AH 5c 170531A	CPK28OE BIK1-AH 3c 170621	cpk28 BIK1-AH 6c 170703	cpk28 BIK1-AH 4c 170531A	cpk28 BIK1-AH 6c 170531A	cpk28 BIK1-AH 6c 170621	cpk28 BIK1-AH 5c 170621	cpk28 BIK1-AH 5c 170703
AT1G01610	GPAT4	SATTVPIESLKNR	229	219	231	11	k11: GlyGly (+114.04)	N	2		1	0	0	1	0	0														1			1												| Symbols: ATGPAT4, GPAT4 | glycerol-3-phosphate acyltransferase 4 | chr1:221950-224255 REVERSE LENGTH=503
AT1G02520	ABC11/MDR8/PGP11	LSTIKNADVIAVVK	1236	1232	1245	5	k5: GlyGly (+114.04)	N	2		0	2	0	0	0	0								2																					| Symbols: PGP11 | P-glycoprotein 11 | chr1:524134-528745 FORWARD LENGTH=1278
AT1G02780	Emb2386 | Ribosomal protein L19e family protein	LAKGPGGDVAPVAAPAPAATPAPTAAVPK	183	181	209	3	k3: GlyGly (+114.04)	N	22		5	4	6	2	2	3			1				1	2					1	2	2		2	2	2		2	1	1		1	1	1		| Symbols: emb2386 | Ribosomal protein L19e family protein | chr1:608120-609391 REVERSE LENGTH=214
AT1G02780	Emb2386 | Ribosomal protein L19e family protein	KLVKDGFIIR	46	43	52	4	k4: GlyGly (+114.04)	P	11		1	6	0	2	0	2						2	1	3							1		2					2							| Symbols: emb2386 | Ribosomal protein L19e family protein | chr1:608120-609391 REVERSE LENGTH=214
AT1G02780	Emb2386 | Ribosomal protein L19e family protein	TLSDQFEAKR	162	154	163	9	k9: GlyGly (+114.04)	N	10		2	5	0	2	0	1		1	1	1			1	1	1	1							2						1						| Symbols: emb2386 | Ribosomal protein L19e family protein | chr1:608120-609391 REVERSE LENGTH=214
AT1G02780	Emb2386 | Ribosomal protein L19e family protein	EKTLSDQFEAKR	162	152	163	11	k11: GlyGly (+114.04)	P	4		0	0	1	1	1	1																	1			1			1			1			| Symbols: emb2386 | Ribosomal protein L19e family protein | chr1:608120-609391 REVERSE LENGTH=214
AT1G02780	Emb2386 | Ribosomal protein L19e family protein	GKVWLDPNESSDISMANSR	21	20	38	2	k2: GlyGly (+114.04), m15: Oxidation (+15.99)	N	3		0	3	0	0	0	0								3																					| Symbols: emb2386 | Ribosomal protein L19e family protein | chr1:608120-609391 REVERSE LENGTH=214
AT1G02780	Emb2386 | Ribosomal protein L19e family protein	KLVKDGFIIR	43	43	52	1	k1: GlyGly (+114.04)	P	3		1	2	0	0	0	0						1	1							1															| Symbols: emb2386 | Ribosomal protein L19e family protein | chr1:608120-609391 REVERSE LENGTH=214
AT1G03760	Prefoldin chaperone subunit family protein	SSKQTVDFLKR	100	98	108	3	k3: GlyGly (+114.04)	P	3		1	0	1	0	1	0													1					1									1		| Symbols: | Prefoldin chaperone subunit family protein | chr1:941211-943320 REVERSE LENGTH=391
AT1G04410	c-NAD-MDH1	GAAIIKAR	237	232	239	6	k6: GlyGly (+114.04)	N	10		6	1	1	1	1	0			1						2	1		1			2		1				1						1		| Symbols: | Lactate/malate dehydrogenase family protein | chr1:1189418-1191267 REVERSE LENGTH=332
AT1G04410	c-NAD-MDH1	NVSIYKSQAAALEK	111	106	119	6	k6: GlyGly (+114.04)	N	5		1	1	1	0	1	1							1							1				1				1					1		| Symbols: | Lactate/malate dehydrogenase family protein | chr1:1189418-1191267 REVERSE LENGTH=332
AT1G04410	c-NAD-MDH1	SQAAALEKHAAPNCK	119	112	126	8	k8: GlyGly (+114.04), c14: Carbamidomethyl (+57.02)	N	4		3	1	0	0	0	0							1						1		2														| Symbols: | Lactate/malate dehydrogenase family protein | chr1:1189418-1191267 REVERSE LENGTH=332
AT1G04750	VAMP7B/VAMP721	VKAQVSEVK	135	134	142	2	k2: GlyGly (+114.04)	N	36		9	10	2	5	5	5		2	1	1		1		5	2	2	1		1		3	3	2	1			1	2			3	3	2		| Symbols: VAMP7B, VAMP721, ATVAMP721, AT VAMP7B | vesicle-associated membrane protein 721 | chr1:1331857-1333426 REVERSE LENGTH=219
AT1G04750	VAMP7B/VAMP721	YGGGKAATAQANSLNK	97	93	108	5	k5: GlyGly (+114.04)	N	25		10	9	1	0	1	4		4	3	2					6	1	1			2						1		1	1	2		1			| Symbols: VAMP7B, VAMP721, ATVAMP721, AT VAMP7B | vesicle-associated membrane protein 721 | chr1:1331857-1333426 REVERSE LENGTH=219
AT1G04750	VAMP7B/VAMP721	AATAQANSLNKEFGSK	108	98	113	11	k11: GlyGly (+114.04)	N	22		4	5	3	2	3	5		1					3	1	1	1				1	1	1	1		1	1	1	1	1	2	1	3			| Symbols: VAMP7B, VAMP721, ATVAMP721, AT VAMP7B | vesicle-associated membrane protein 721 | chr1:1331857-1333426 REVERSE LENGTH=219
AT1G04750	VAMP7B/VAMP721	YGGGKAATAQANSLNKEFGSK	97	93	113	5	k5: GlyGly (+114.04)	N	11		1	5	2	0	0	3							4	1						1					2			1	2						| Symbols: VAMP7B, VAMP721, ATVAMP721, AT VAMP7B | vesicle-associated membrane protein 721 | chr1:1331857-1333426 REVERSE LENGTH=219
AT1G04750	VAMP7B/VAMP721	IELLVDKTENLR	165	159	170	7	k7: GlyGly (+114.04)	N	3		1	0	2	0	0	0									1										2										| Symbols: VAMP7B, VAMP721, ATVAMP721, AT VAMP7B | vesicle-associated membrane protein 721 | chr1:1331857-1333426 REVERSE LENGTH=219
AT1G04750	VAMP7B/VAMP721	AQVSEVKGVMMENIEK	142	136	151	7	k7: GlyGly (+114.04), m10: Oxidation (+15.99), m11: Oxidation (+15.99)	N	2		1	0	0	0	0	1														1								1							| Symbols: VAMP7B, VAMP721, ATVAMP721, AT VAMP7B | vesicle-associated membrane protein 721 | chr1:1331857-1333426 REVERSE LENGTH=219
AT1G04820	TUA4/TOR2	LSVDYGKK	163	157	164	7	k7: GlyGly (+114.04)	N	2		0	1	0	0	1	0								1																		1			| Symbols: TUA4, TOR2 | tubulin alpha-4 chain | chr1:1356421-1358266 REVERSE LENGTH=450
AT1G04820	TUA4/TOR2	LSVDYGKK	163	157	164	7	k7: GlyGly (+114.04)	N	2		1	0	0	0	1	0															1											1			| Symbols: TUA4, TOR2 | tubulin alpha-4 chain | chr1:1356421-1358266 REVERSE LENGTH=450
AT1G06700	PTI1-1	TENFGSKALIGEGSYGR	71	65	81	7	k7: GlyGly (+114.04)	N	11		2	3	4	0	1	1							2	1						2					2	2			1				1		| Symbols: | Protein kinase superfamily protein | chr1:2052750-2054552 REVERSE LENGTH=361
AT1G06890	UXT3	TVAPVWNSNKDFQA	353	344	357	10	k10: GlyGly (+114.04)	N	2		0	0	1	0	0	1																		1				1							| Symbols: | nodulin MtN21 /EamA-like transporter family protein | chr1:2111728-2114038 REVERSE LENGTH=357
AT1G09195	Metal-dependent phosphohydrolase	KFIILCLITR	461	461	470	1	k1: GlyGly (+114.04), c6: Carbamidomethyl (+57.02)	N	0		0	0	0	0	0	0																													| Symbols: | FUNCTIONS IN: molecular_function unknown; INVOLVED IN: biological_process unknown; CONTAINS InterPro DOMAIN/s: Metal-dependent phosphohydrolase, HD subdomain (InterPro:IPR006674), Ppx/GppA phosphatase (InterPro:IPR003695). | chr1:2968137-2971457 REVERSE LENGTH=600
AT1G09330	ECHIDNA	KQFQQFASQTIASR	161	161	174	1	k1: GlyGly (+114.04)	N	2		0	2	0	0	0	0							2																						| Symbols: | unknown protein; FUNCTIONS IN: molecular_function unknown; INVOLVED IN: biological_process unknown; LOCATED IN: integral to membrane; EXPRESSED IN: 24 plant structures; EXPRESSED DURING: 15 growth stages; CONTAINS InterPro DOMAIN/s: Protein of unknown function DUF846, eukaryotic (InterPro:IPR008564); Has 518 Blast hits to 518 proteins in 206 species: Archae - 0; Bacteria - 0; Metazoa…
AT1G09920	TRAF-type zinc finger-related	YNHETKCPGTVESSR	134	129	143	6	k6: GlyGly (+114.04), c7: Carbamidomethyl (+57.02)	N	2		0	0	2	0	0	0																					2								| Symbols: | TRAF-type zinc finger-related | chr1:3224863-3226860 REVERSE LENGTH=192
AT1G09970	LRR XI-23/RLK7	VVLGDGKEVAVKHIR	694	683	697	12	k12: GlyGly (+114.04)	P	22		3	6	4	1	2	6			1	1		1	2	1	1			1			1		1	1	2	1		2	2	2		1	1		| Symbols: LRR XI-23, RLK7 | Leucine-rich receptor-like protein kinase family protein | chr1:3252408-3255428 FORWARD LENGTH=976
AT1G09970	LRR XI-23/RLK7	SSNILLDEFLKPR	818	808	820	11	k11: GlyGly (+114.04)	N	6		1	3	0	0	2	0		1					2			1																	2		| Symbols: LRR XI-23, RLK7 | Leucine-rich receptor-like protein kinase family protein | chr1:3252408-3255428 FORWARD LENGTH=976
AT1G09970	LRR XI-23/RLK7	SKESVMEIVDKK	904	903	914	2	k2: GlyGly (+114.04), m6: Oxidation (+15.99)	P	2		0	1	0	0	0	1							1															1							| Symbols: LRR XI-23, RLK7 | Leucine-rich receptor-like protein kinase family protein | chr1:3252408-3255428 FORWARD LENGTH=976
AT1G10630	ARFA1F	QDLPNAMNAAEITDKLGLHSLR	142	128	149	15	m7: Oxidation (+15.99), k15: GlyGly (+114.04)	N	11		3	3	2	0	1	2							2	1						2	1				2				1	1			1		| Symbols: ATARFA1F, ARFA1F | ADP-ribosylation factor A1F | chr1:3513189-3514230 REVERSE LENGTH=181
AT1G10630	ARFA1F	QDLPNAMNAAEITDKLGLHSLR	142	128	149	15	k15: GlyGly (+114.04)	N	2		0	1	1	0	0	0							1											1											| Symbols: ATARFA1F, ARFA1F | ADP-ribosylation factor A1F | chr1:3513189-3514230 REVERSE LENGTH=181
AT1G11050	Protein kinase superfamily protein	VADFGLAKQSR	449	442	452	8	k8: GlyGly (+114.04)	N	4		0	0	0	0	2	2																						2					2		| Symbols: | Protein kinase superfamily protein | chr1:3681892-3683769 FORWARD LENGTH=625
AT1G11260	STP1	FVEDGEYGNALEMGKNSNQAGTK	512	498	520	15	m13: Oxidation (+15.99), k15: GlyGly (+114.04)	N	19		3	5	3	1	2	5			1				1	3			1			1	1	1			2	1			2	1	2	1	1		| Symbols: STP1, ATSTP1 | sugar transporter 1 | chr1:3777460-3780133 FORWARD LENGTH=522
AT1G11260	STP1	FVEDGEYGNALEMGKNSNQAGTK	512	498	520	15	k15: GlyGly (+114.04)	N	7		0	2	1	1	0	3							2										1	1					2	1					| Symbols: STP1, ATSTP1 | sugar transporter 1 | chr1:3777460-3780133 FORWARD LENGTH=522
AT1G11260	STP1	FVEDGEYGNALEMGKNSNQAGTK	512	498	520	15	k15: GlyGly (+114.04)	N	2		1	0	1	0	0	0															1					1									| Symbols: STP1, ATSTP1 | sugar transporter 1 | chr1:3777460-3780133 FORWARD LENGTH=522
AT1G11260	STP1	FVEDGEYGNALEMGKNSNQAGTK	512	498	520	15	m13: Oxidation (+15.99), k15: GlyGly (+114.04)	N	2		1	1	0	0	0	0							1							1															| Symbols: STP1, ATSTP1 | sugar transporter 1 | chr1:3777460-3780133 FORWARD LENGTH=522
AT1G11300	EGM1	GKLQEGQEIAVK	527	526	537	2	k2: GlyGly (+114.04)	N	6		2	2	0	0	0	2							2							2								2							| Symbols: | protein serine/threonine kinases;protein kinases;ATP binding;sugar binding;kinases;carbohydrate binding | chr1:3794389-3800719 FORWARD LENGTH=1650
AT1G11300	EGM1	GKLQEGQEIAVKR	527	526	538	2	k2: GlyGly (+114.04)	P	3		0	1	0	0	1	1							1																1				1		| Symbols: | protein serine/threonine kinases;protein kinases;ATP binding;sugar binding;kinases;carbohydrate binding | chr1:3794389-3800719 FORWARD LENGTH=1650
AT1G11300	EGM1	NKLGQGGFGPVYK	514	513	525	2	k2: GlyGly (+114.04)	N	3		0	2	0	0	0	1							2																1						| Symbols: | protein serine/threonine kinases;protein kinases;ATP binding;sugar binding;kinases;carbohydrate binding | chr1:3794389-3800719 FORWARD LENGTH=1650
AT1G11330	RDA2	GKLPEGQEIAVKR	552	541	553	12	k12: GlyGly (+114.04)	P	4		1	1	0	0	0	2							1								1							2							| Symbols: | S-locus lectin protein kinase family protein | chr1:3810372-3813416 FORWARD LENGTH=842
AT1G11330	RDA2	NKLGQGGFGPVYK	529	528	540	2	k2: GlyGly (+114.04)	N	3		0	2	0	0	0	1							2																1						| Symbols: | S-locus lectin protein kinase family protein | chr1:3810372-3813416 FORWARD LENGTH=842
AT1G11350	CBRLK1/RKS2	LGQGGFGAVYKGR	528	518	530	11	k11: GlyGly (+114.04)	N	9		3	2	0	1	1	2							2							2	1		1							2			1		| Symbols: CBRLK1, SD1-13, RKS2 | S-domain-1 13 | chr1:3817725-3820752 REVERSE LENGTH=830
AT1G12000	Phosphofructokinase family protein	DLTAVGSPENAPAKGR	23	10	25	14	k14: GlyGly (+114.04)	N	13		4	2	2	1	2	2			1				1							1	3		1		2			2					2		| Symbols: | Phosphofructokinase family protein | chr1:4050159-4053727 REVERSE LENGTH=566
AT1G12110	NRT1.1/CHL1-1	KLELPADPSYLYDVDDIIAAEGSMKGK	291	267	293	25	m24: Oxidation (+15.99), k25: GlyGly (+114.04)	P	4		1	1	0	0	0	2							1							1										2					| Symbols: NRT1.1, CHL1-1, NRT1, B-1, ATNRT1, CHL1 | nitrate transporter 1.1 | chr1:4105341-4109290 FORWARD LENGTH=590
AT1G12330	Cyclin-dependent kinase-like protein	LAVAELSHKLIQATK	184	176	190	9	k9: GlyGly (+114.04)	N	6		0	1	2	1	1	1							1										1	1	1				1				1		| Symbols: | unknown protein; INVOLVED IN: biological_process unknown; LOCATED IN: chloroplast; EXPRESSED IN: 21 plant structures; EXPRESSED DURING: 12 growth stages; BEST Arabidopsis thaliana protein match is: unknown protein (TAIR:AT5G12900.1); Has 249 Blast hits to 249 proteins in 27 species: Archae - 0; Bacteria - 0; Metazoa - 7; Fungi - 14; Plants - 217; Viruses - 0; Other Eukaryotes - 11 (s…
AT1G12330	Cyclin-dependent kinase-like protein	LAVAELSHKLIQATK	184	176	190	9	k9: GlyGly (+114.04)	N	2		0	0	1	1	0	0																	1	1											| Symbols: | unknown protein; INVOLVED IN: biological_process unknown; LOCATED IN: chloroplast; EXPRESSED IN: 21 plant structures; EXPRESSED DURING: 12 growth stages; BEST Arabidopsis thaliana protein match is: unknown protein (TAIR:AT5G12900.1); Has 249 Blast hits to 249 proteins in 27 species: Archae - 0; Bacteria - 0; Metazoa - 7; Fungi - 14; Plants - 217; Viruses - 0; Other Eukaryotes - 11 (s…
AT1G12760	Zinc finger, C3HC4 type (RING finger) family protein	YNILKSSNLDREEV	399	395	408	5	k5: GlyGly (+114.04)	N	21		3	6	6	1	4	1		1		1			2	2					2		1	1		3		2	1			1		2	2		| Symbols: | Zinc finger, C3HC4 type (RING finger) family protein | chr1:4348728-4350512 FORWARD LENGTH=408
AT1G13210	ACA.l	EVDENEYIEFSKNFNEAK	667	656	673	12	k12: GlyGly (+114.04)	N	11		3	2	3	1	0	2							2						1	1	1		1	2		1		1		1					| Symbols: ACA.l | autoinhibited Ca2+/ATPase II | chr1:4509252-4513774 REVERSE LENGTH=1203
AT1G13210	ACA.l	EVDENEYIEFSKNFNEAK	667	656	673	12	k12: GlyGly (+114.04)	N	8		2	1	2	0	0	3								1						1	1				1	1		1	1	1					| Symbols: ACA.l | autoinhibited Ca2+/ATPase II | chr1:4509252-4513774 REVERSE LENGTH=1203
AT1G14200	RING/U-box superfamily protein	SGLDDFFSDGGKQGR	79	68	82	12	k12: GlyGly (+114.04)	N	2		0	0	0	0	2	0																											2		| Symbols: | RING/U-box superfamily protein | chr1:4854532-4855071 REVERSE LENGTH=179
AT1G14910	ENTH/ANTH/VHS superfamily protein	VSPGQEKGYSK	175	169	179	7	k7: GlyGly (+114.04)	N	7		2	1	0	2	1	1								1							2	2									1		1		| Symbols: | ENTH/ANTH/VHS superfamily protein | chr1:5139928-5143571 REVERSE LENGTH=692
AT1G15210	PDR7/ABCG35	AVDVTKLDGEER	92	87	98	6	k6: GlyGly (+114.04)	N	8		1	1	3	1	1	1							1							1			1		1	2		1				1			| Symbols: PDR7, ATPDR7 | pleiotropic drug resistance 7 | chr1:5231552-5236573 REVERSE LENGTH=1442
AT1G15210	PDR7/ABCG35	FIDMVFKVAEQDNER	107	101	115	7	m4: Oxidation (+15.99), k7: GlyGly (+114.04)	N	3		1	1	1	0	0	0							1							1					1										| Symbols: PDR7, ATPDR7 | pleiotropic drug resistance 7 | chr1:5231552-5236573 REVERSE LENGTH=1442
AT1G15690	AVP1	KYIEAGVSEHAKSLGPK	710	699	715	12	k12: GlyGly (+114.04)	P	27		9	5	5	4	1	3		2	1				1	1	3	2				4		3	1		1	4			2	1		1			| Symbols: AVP1, ATAVP3, AVP-3, AtVHP1;1 | Inorganic H pyrophosphatase family protein | chr1:5399115-5402185 FORWARD LENGTH=770
AT1G15690	AVP1	YIEAGVSEHAKSLGPK	710	700	715	11	k11: GlyGly (+114.04)	N	21		4	5	8	2	0	2		3					2						1	2	1	1	1	3	2	2	1		2						| Symbols: AVP1, ATAVP3, AVP-3, AtVHP1;1 | Inorganic H pyrophosphatase family protein | chr1:5399115-5402185 FORWARD LENGTH=770
AT1G15690	AVP1	SLGPKGSEPHK	715	711	721	5	k5: GlyGly (+114.04)	N	15		3	5	2	3	2	0		2						3	1				1		1	3					2					2			| Symbols: AVP1, ATAVP3, AVP-3, AtVHP1;1 | Inorganic H pyrophosphatase family protein | chr1:5399115-5402185 FORWARD LENGTH=770
AT1G15690	AVP1	AADVGADLVGKIER	265	255	268	11	k11: GlyGly (+114.04)	N	4		0	1	1	2	0	0		1															2	1											| Symbols: AVP1, ATAVP3, AVP-3, AtVHP1;1 | Inorganic H pyrophosphatase family protein | chr1:5399115-5402185 FORWARD LENGTH=770
AT1G15690	AVP1	QFNTIPGLMEGTAKPDYATCVK	628	615	636	14	m9: Oxidation (+15.99), k14: GlyGly (+114.04), c20: Carbamidomethyl (+57.02)	N	4		1	1	0	1	1	0							1								1	1										1			| Symbols: AVP1, ATAVP3, AVP-3, AtVHP1;1 | Inorganic H pyrophosphatase family protein | chr1:5399115-5402185 FORWARD LENGTH=770
AT1G15690	AVP1	YIEAGVSEHAKSLGPK	710	700	715	11	k11: GlyGly (+114.04)	N	3		1	0	0	1	0	1														1			1						1						| Symbols: AVP1, ATAVP3, AVP-3, AtVHP1;1 | Inorganic H pyrophosphatase family protein | chr1:5399115-5402185 FORWARD LENGTH=770
AT1G15690	AVP1	KYIEAGVSEHAKSLGPK	710	699	715	12	k12: GlyGly (+114.04)	P	2		0	0	0	1	0	1																1									1				| Symbols: AVP1, ATAVP3, AVP-3, AtVHP1;1 | Inorganic H pyrophosphatase family protein | chr1:5399115-5402185 FORWARD LENGTH=770
AT1G16410	CYP79F1/BUS1/SPS1	LAMKELK	76	73	79	4	m3: Oxidation (+15.99), k4: GlyGly (+114.04)	N	3		1	2	0	0	0	0				2							1																		| Symbols: CYP79F1, BUS1, SPS1 | cytochrome p450 79f1 | chr1:5608862-5611118 FORWARD LENGTH=538
AT1G16690	Enhancer of polycomb-like transcription factor protein	LPILKSFK	21	17	24	5	k5: GlyGly (+114.04)	N	3		2	1	0	0	0	0							1								2														| Symbols: | Enhancer of polycomb-like transcription factor protein | chr1:5706458-5709371 FORWARD LENGTH=439
AT1G16860	Ubiquitin-specific protease family C19-related protein	GWGSKPANSSHR	323	319	330	5	k5: GlyGly (+114.04)	N	13		3	4	1	3	2	0						1		3					1		2	3					1					2			| Symbols: | Ubiquitin-specific protease family C19-related protein | chr1:5768280-5770183 FORWARD LENGTH=474
AT1G17145	RING/U-box superfamily protein	YTKPQQGLYMSK	18	16	27	3	k3: GlyGly (+114.04), m10: Oxidation (+15.99)	N	2		1	0	0	0	1	0															1											1			| Symbols: | RING/U-box superfamily protein | chr1:5860351-5862241 REVERSE LENGTH=335
AT1G17200	Uncharacterised protein family (UPF0497)	SNDHDKASHGGSGGGATEKWEETSLGIR	9	4	31	6	k6: GlyGly (+114.04)	P	5		0	3	0	0	0	2							3															1		1					| Symbols: | Uncharacterised protein family (UPF0497) | chr1:5878493-5879871 FORWARD LENGTH=204
AT1G17200	Uncharacterised protein family (UPF0497)	ASHGGSGGGATEKWEETSLGIR	22	10	31	13	k13: GlyGly (+114.04)	N	2		0	1	0	1	0	0							1										1												| Symbols: | Uncharacterised protein family (UPF0497) | chr1:5878493-5879871 FORWARD LENGTH=204
AT1G17500	ATPase E1-E2 type family protein	VYLGPTTKHLNEYGEAGLR	648	641	659	8	k8: GlyGly (+114.04)	N	3		1	1	1	0	0	0							1							1						1									| Symbols: | ATPase E1-E2 type family protein / haloacid dehalogenase-like hydrolase family protein | chr1:6018757-6023201 FORWARD LENGTH=1216
AT1G17620	Late embryogenesis abundant (LEA) hydroxyproline-rich glycoprotein family	TDDRVYPASKPPAIVGGGAPTTNPTFPANK	11	2	31	10	k10: GlyGly (+114.04)	N	11		3	4	1	1	0	2			1				2	1						1	2		1	1				1	1						| Symbols: | Late embryogenesis abundant (LEA) hydroxyproline-rich glycoprotein family | chr1:6062313-6063107 FORWARD LENGTH=264
AT1G18470	Transmembrane Fragile-X-F-associated protein	LYFDQESGYNTFSGHPPEIVKK	378	358	379	21	k21: GlyGly (+114.04)	N	2		0	0	1	0	1	0																			1								1		| Symbols: | Transmembrane Fragile-X-F-associated protein | chr1:6356407-6360057 REVERSE LENGTH=467
AT1G19670	CLH1/CORI1	AHLPTSVNANGKYTSLVGHSR	130	119	139	12	k12: GlyGly (+114.04)	N	15		2	5	2	0	2	4		2	1				2		1					1						2			2	2		2			| Symbols: ATCLH1, CORI1, ATHCOR1, CLH1 | chlorophyllase 1 | chr1:6803796-6804923 REVERSE LENGTH=324
AT1G19670	CLH1/CORI1	LIVKDPSVSPAK	301	298	309	4	k4: GlyGly (+114.04)	N	4		0	2	0	1	0	1		1		1												1						1							| Symbols: ATCLH1, CORI1, ATHCOR1, CLH1 | chlorophyllase 1 | chr1:6803796-6804923 REVERSE LENGTH=324
AT1G20260	ATPase, V1 complex, subunit B protein	IPAKTLDQFYSR	475	472	483	4	k4: GlyGly (+114.04)	N	11		3	3	1	0	2	2							2	1						1	2			1				1	1			1	1		| Symbols: | ATPase, V1 complex, subunit B protein | chr1:7016971-7020290 FORWARD LENGTH=487
AT1G20330	SMT2/CVP1/FRL1	AYVDIAETAKK	269	260	270	10	k10: GlyGly (+114.04)	N	3		0	2	0	0	0	1						2																		1					| Symbols: SMT2, CVP1, FRL1 | sterol methyltransferase 2 | chr1:7038968-7040053 REVERSE LENGTH=361
AT1G20330	SMT2/CVP1/FRL1	AYVDIAETAKK	269	260	270	10	k10: GlyGly (+114.04)	N	2		0	1	1	0	0	0							1													1									| Symbols: SMT2, CVP1, FRL1 | sterol methyltransferase 2 | chr1:7038968-7040053 REVERSE LENGTH=361
AT1G20696	HMGB3/NFD3/NFD03	APYVAKADKR	88	83	92	6	k6: GlyGly (+114.04)	P	2		0	2	0	0	0	0				2																									| Symbols: HMGB3, NFD3, NFD03 | high mobility group B3 | chr1:7179825-7181174 FORWARD LENGTH=141
AT1G21250	WAK1/PRO25	GILPDNSIVAIKK	437	426	438	12	k12: GlyGly (+114.04)	N	2		1	1	0	0	0	0				1							1																		| Symbols: WAK1, PRO25 | cell wall-associated kinase | chr1:7439512-7441892 FORWARD LENGTH=735
AT1G21250	WAK1/PRO25	IFTEDGMKK	403	396	404	8	m7: Oxidation (+15.99), k8: GlyGly (+114.04)	N	2		1	1	0	0	0	0				1							1																		| Symbols: WAK1, PRO25 | cell wall-associated kinase | chr1:7439512-7441892 FORWARD LENGTH=735
AT1G21250	WAK1/PRO25	ILGQGGQGTVYKGILPDNSIVAIKK	425	414	438	12	k12: GlyGly (+114.04)	P	2		0	2	0	0	0	0				2																									| Symbols: WAK1, PRO25 | cell wall-associated kinase | chr1:7439512-7441892 FORWARD LENGTH=735
AT1G21270	WAK2	GILPDNSIVAIKK	432	421	433	12	k12: GlyGly (+114.04)	N	3		2	1	0	0	0	0				1					1		1																		| Symbols: WAK2 | wall-associated kinase 2 | chr1:7444997-7447345 FORWARD LENGTH=732
AT1G21270	WAK2	ILGQGGQGTVYKGILPDNSIVAIKK	420	409	433	12	k12: GlyGly (+114.04)	P	2		0	2	0	0	0	0				2																									| Symbols: WAK2 | wall-associated kinase 2 | chr1:7444997-7447345 FORWARD LENGTH=732
AT1G22280	PAPP2C	RSIAKAYEK	105	101	109	5	k5: GlyGly (+114.04)	N	9		5	3	0	1	0	0		1	1					1	2	1					2	1													| Symbols: PAPP2C | phytochrome-associated protein phosphatase type 2C | chr1:7874236-7875496 FORWARD LENGTH=281
AT1G22280	PAPP2C	SIAKAYEK	105	102	109	4	k4: GlyGly (+114.04)	N	8		3	2	2	0	1	0			1					1	2						1			1			1						1		| Symbols: PAPP2C | phytochrome-associated protein phosphatase type 2C | chr1:7874236-7875496 FORWARD LENGTH=281
AT1G22280	PAPP2C	SIAKAYEKTDQAILSNSSDLGR	105	102	123	4	k4: GlyGly (+114.04)	P	8		1	0	3	1	1	2														1			1	2	1					2		1			| Symbols: PAPP2C | phytochrome-associated protein phosphatase type 2C | chr1:7874236-7875496 FORWARD LENGTH=281
AT1G22280	PAPP2C	AYEKTDQAILSNSSDLGR	109	106	123	4	k4: GlyGly (+114.04)	N	3		1	2	0	0	0	0							2							1															| Symbols: PAPP2C | phytochrome-associated protein phosphatase type 2C | chr1:7874236-7875496 FORWARD LENGTH=281
AT1G22500	ATL15	QGSKGQLALPQER	272	269	281	4	k4: GlyGly (+114.04)	N	5		0	4	0	0	0	1		1					2	1															1						| Symbols: | RING/U-box superfamily protein | chr1:7949581-7950726 FORWARD LENGTH=381
AT1G22500	ATL15	IGKEALECPVCLNEFEDDETLR	113	111	132	3	k3: GlyGly (+114.04), c8: Carbamidomethyl (+57.02), c11: Carbamidomethyl (+57.02)	N	4		0	3	0	0	1	0							2	1																		1			| Symbols: | RING/U-box superfamily protein | chr1:7949581-7950726 FORWARD LENGTH=381
AT1G22500	ATL15	TGSLGTEKNYFYFER	296	289	303	8	k8: GlyGly (+114.04)	N	4		0	3	0	0	0	1		1					2																1						| Symbols: | RING/U-box superfamily protein | chr1:7949581-7950726 FORWARD LENGTH=381
AT1G22710	SUC2/SUT1	VSHPMEKAANGASALETQTGELDQPER	8	2	28	7	m5: Oxidation (+15.99), k7: GlyGly (+114.04)	N	9		0	2	3	1	0	3		1					1										1		2	1		2	1						| Symbols: SUC2, SUT1, ATSUC2 | sucrose-proton symporter 2 | chr1:8030911-8032970 REVERSE LENGTH=512
AT1G22710	SUC2/SUT1	VSHPMEKAANGASALETQTGELDQPER	8	2	28	7	k7: GlyGly (+114.04)	N	3		0	0	1	1	0	1																	1	1				1							| Symbols: SUC2, SUT1, ATSUC2 | sucrose-proton symporter 2 | chr1:8030911-8032970 REVERSE LENGTH=512
AT1G23080	PIN7	FGYYPGGAPGSYPAPNPEFSTGNKTGSK	323	300	327	24	k24: GlyGly (+114.04)	N	10		2	2	1	2	1	2						1	1							1	1	2			1				1	1			1		| Symbols: PIN7, ATPIN7 | Auxin efflux carrier family protein | chr1:8180768-8183406 REVERSE LENGTH=619
AT1G23080	PIN7	FGYYPGGAPGSYPAPNPEFSTGNKTGSK	323	300	327	24	k24: GlyGly (+114.04)	N	8		1	3	2	0	0	2						1	1	1						1					1	1			1	1					| Symbols: PIN7, ATPIN7 | Auxin efflux carrier family protein | chr1:8180768-8183406 REVERSE LENGTH=619
AT1G23080	PIN7	VKEVPNGLHKLR	426	417	428	10	k10: GlyGly (+114.04)	P	3		0	0	1	0	1	1																			1				1			1			| Symbols: PIN7, ATPIN7 | Auxin efflux carrier family protein | chr1:8180768-8183406 REVERSE LENGTH=619
AT1G25390	LRK10L4	LLGDGGFGTVYYGKVR	309	296	311	14	k14: GlyGly (+114.04)	N	9		2	2	1	0	2	2							1	1						1	1					1			2				2		| Symbols: | Protein kinase superfamily protein | chr1:8906640-8908800 REVERSE LENGTH=629
AT1G26120	ICME-LIKE1	AKVILYEGK	411	410	418	2	k2: GlyGly (+114.04)	N	33		6	8	7	4	0	8		1					3	4					2		4	3	1	1	2	3	1	2	3	3					| Symbols: ICME-LIKE1 | alpha/beta-Hydrolases superfamily protein | chr1:9028656-9031402 REVERSE LENGTH=476
AT1G27000	Protein of unknown function (DUF1664)	NLLADVETKGLK	259	251	262	9	k9: GlyGly (+114.04)	N	3		1	0	1	0	1	0													1					1									1		| Symbols: | Protein of unknown function (DUF1664) | chr1:9374068-9376422 FORWARD LENGTH=304
AT1G27190	BIR3	LSACGFGEKQFR	339	331	342	9	c4: Carbamidomethyl (+57.02), k9: GlyGly (+114.04)	N	5		0	2	0	1	1	1							1	1								1									1	1			| Symbols: | Leucine-rich repeat protein kinase family protein | chr1:9446923-9448728 REVERSE LENGTH=601
AT1G28440	HSL1	AVDLTGKAPK	845	839	848	7	k7: GlyGly (+114.04)	N	3		0	2	0	0	1	0		1						1																		1			| Symbols: HSL1 | HAESA-like 1 | chr1:9996914-10000171 FORWARD LENGTH=996
AT1G30320	Remorin family protein	IALAKQR	462	458	464	5	k5: GlyGly (+114.04)	N	2		0	0	0	0	1	1																						1				1			| Symbols: | Remorin family protein | chr1:10680348-10682852 FORWARD LENGTH=509
AT1G30360	ERD4	ELKQSPDLEEIFR	681	679	691	3	k3: GlyGly (+114.04)	N	18		3	6	1	3	1	4		2		1			2	1			1			2		2	1		1			1	1	2		1			| Symbols: ERD4 | Early-responsive to dehydration stress protein (ERD4) | chr1:10715892-10718799 FORWARD LENGTH=724
AT1G30400	MRP1/EST1/ABCC1	NSKEGNSVLVK	881	879	889	3	k3: GlyGly (+114.04)	N	3		1	2	0	0	0	0		2							1																				| Symbols: ATMRP1, EST1, ABCC1, ATABCC1, MRP1 | multidrug resistance-associated protein 1 | chr1:10728139-10737697 FORWARD LENGTH=1622
AT1G30440	Phototropic-responsive NPH3 family protein	LIDGYLAEVAPDVNLKLPK	426	411	429	16	k16: GlyGly (+114.04)	N	2		1	1	0	0	0	0							1							1															| Symbols: | Phototropic-responsive NPH3 family protein | chr1:10759475-10762199 FORWARD LENGTH=665
AT1G30440	Phototropic-responsive NPH3 family protein	LIDGYLAEVAPDVNLKLPK	426	411	429	16	k16: GlyGly (+114.04)	N	2		1	1	0	0	0	0							1							1															| Symbols: | Phototropic-responsive NPH3 family protein | chr1:10759475-10762199 FORWARD LENGTH=665
AT1G30570	HERK2	AATKNFDDGLAIGVGGFGK	518	515	533	4	k4: GlyGly (+114.04)	N	6		2	2	2	0	0	0							2							2					2										| Symbols: HERK2 | hercules receptor kinase 2 | chr1:10828933-10831482 FORWARD LENGTH=849
AT1G31420	FEI1	ELEILGSIKHR	358	350	360	9	k9: GlyGly (+114.04)	N	15		4	3	1	1	3	3						1	1	1					1	2	1		1	1				1	2			2	1		| Symbols: FEI1 | Leucine-rich repeat protein kinase family protein | chr1:11250360-11253516 FORWARD LENGTH=592
AT1G32050	SCAMP family protein	HHDPNPFDEDEEIVNPFSKGGGR	22	4	26	19	k19: GlyGly (+114.04)	N	9		2	2	4	0	1	0							2							2					2	2						1			| Symbols: | SCAMP family protein | chr1:11528616-11530974 FORWARD LENGTH=264
AT1G32050	SCAMP family protein	KLADWEAELR	60	60	69	1	k1: GlyGly (+114.04)	N	6		2	4	0	0	0	0		3	1						1					1															| Symbols: | SCAMP family protein | chr1:11528616-11530974 FORWARD LENGTH=264
AT1G32090	ERD4	RVDSIEYYKQQIK	294	286	298	9	k9: GlyGly (+114.04)	N	3		1	0	0	2	0	0														1			2												| Symbols: | early-responsive to dehydration stress protein (ERD4) | chr1:11540244-11544041 REVERSE LENGTH=806
AT1G32400	TOM2A	FQQMPAQPNEEKGR	274	263	276	12	m4: Oxidation (+15.99), k12: GlyGly (+114.04)	N	3		0	2	1	0	0	0							2												1										| Symbols: TOM2A | tobamovirus multiplication 2A | chr1:11689393-11690873 REVERSE LENGTH=280
AT1G32400	TOM2A	FQQMPAQPNEEKGR	274	263	276	12	k12: GlyGly (+114.04)	N	2		0	0	0	0	2	0																											2		| Symbols: TOM2A | tobamovirus multiplication 2A | chr1:11689393-11690873 REVERSE LENGTH=280
AT1G34300	Lectin protein kinase family protein	GNTKAILDTR	710	707	716	4	k4: GlyGly (+114.04)	N	2		1	0	1	0	0	0									1											1									| Symbols: | lectin protein kinase family protein | chr1:12503450-12505939 FORWARD LENGTH=829
AT1G43790	TED6	MKEAIVEGPNGQK	68	67	79	2	m1: Oxidation (+15.99), k2: GlyGly (+114.04)	N	4		1	3	0	0	0	0		1	2								1																		| Symbols: TED6 | tracheary element differentiation-related 6 | chr1:16575952-16576302 FORWARD LENGTH=116
AT1G45201	TLL1	ISYESKPYITSVVKNTWK	167	154	171	14	k14: GlyGly (+114.04)	P	17		5	1	2	2	1	6							1						2		3	2		1		1		2	1	3			1		| Symbols: ATTLL1, TLL1 | triacylglycerol lipase-like 1 | chr1:17123889-17128462 FORWARD LENGTH=479
AT1G45201	TLL1	ALGLQKDGWPK	249	244	254	6	k6: GlyGly (+114.04)	N	14		2	10	2	0	0	0		2	1	2		2	2	1	1					1						2									| Symbols: ATTLL1, TLL1 | triacylglycerol lipase-like 1 | chr1:17123889-17128462 FORWARD LENGTH=479
AT1G45201	TLL1	ISYESKPYITSVVK	159	154	167	6	k6: GlyGly (+114.04)	N	5		2	2	1	0	0	0								2							2					1									| Symbols: ATTLL1, TLL1 | triacylglycerol lipase-like 1 | chr1:17123889-17128462 FORWARD LENGTH=479
AT1G45201	TLL1	ISYESKPYITSVVKNTWK	167	154	171	14	k14: GlyGly (+114.04)	P	5		0	0	1	0	3	1																					1	1				2	1		| Symbols: ATTLL1, TLL1 | triacylglycerol lipase-like 1 | chr1:17123889-17128462 FORWARD LENGTH=479
AT1G45201	TLL1	ISYESKPYITSVVK	159	154	167	6	k6: GlyGly (+114.04)	N	3		0	1	2	0	0	0							1												1	1									| Symbols: ATTLL1, TLL1 | triacylglycerol lipase-like 1 | chr1:17123889-17128462 FORWARD LENGTH=479
AT1G45688	unknown protein	FSGSLKPGSR	81	76	85	6	k6: GlyGly (+114.04)	N	18		3	6	3	1	3	2		1	2	1				2	2	1							1	2			1				2	1	2		| Symbols: | unknown protein; FUNCTIONS IN: molecular_function unknown; INVOLVED IN: biological_process unknown; LOCATED IN: plasma membrane; EXPRESSED IN: 22 plant structures; EXPRESSED DURING: 13 growth stages; BEST Arabidopsis thaliana protein match is: unknown protein (TAIR:AT5G42860.1); Has 258 Blast hits to 242 proteins in 39 species: Archae - 0; Bacteria - 11; Metazoa - 10; Fungi - 14; Pla…
AT1G47290	AT3BETAHSD/D1	AEGEALILKANGR	174	166	178	9	k9: GlyGly (+114.04)	N	13		3	3	1	2	2	2							2	1					1	2			2		1				1	1			2		| Symbols: AT3BETAHSD/D1, 3BETAHSD/D1 | 3beta-hydroxysteroid-dehydrogenase/decarboxylase isoform 1 | chr1:17336121-17339030 FORWARD LENGTH=439
AT1G47290	AT3BETAHSD/D1	LGYSPVVPLQEGIKR	352	339	353	14	k14: GlyGly (+114.04)	N	10		0	4	2	0	2	2							2	2										1		1		2					2		| Symbols: AT3BETAHSD/D1, 3BETAHSD/D1 | 3beta-hydroxysteroid-dehydrogenase/decarboxylase isoform 1 | chr1:17336121-17339030 FORWARD LENGTH=439
AT1G47530	MATE efflux family protein	SASKVWAK	26	23	30	4	k4: GlyGly (+114.04)	N	7		0	0	2	4	0	1																3	1	1			1	1							| Symbols: | MATE efflux family protein | chr1:17451724-17454110 FORWARD LENGTH=484
AT1G48480	RKL1	SSNILLTKSHDAK	506	499	511	8	k8: GlyGly (+114.04)	N	26		8	5	4	2	4	3				1		1	3		1				1	3	3	1	1	1	1		2		2	1		3	1		| Symbols: RKL1 | receptor-like kinase 1 | chr1:17918475-17920743 FORWARD LENGTH=655
AT1G48480	RKL1	KLVFFGNATK	353	353	362	1	k1: GlyGly (+114.04)	N	2		1	0	0	0	0	1														1									1						| Symbols: RKL1 | receptor-like kinase 1 | chr1:17918475-17920743 FORWARD LENGTH=655
AT1G51500	CER5/D3/ABCG12/WBC12	CINSDFDTVTATLKGSQR	293	280	297	14	c1: Carbamidomethyl (+57.02), k14: GlyGly (+114.04)	N	2		0	2	0	0	0	0							2																						| Symbols: CER5, D3, ABCG12, WBC12, ATWBC12 | ABC-2 type transporter family protein | chr1:19097967-19100972 REVERSE LENGTH=687
AT1G51570	Calcium-dependent lipid-binding (CaLB domain) plant phosphoribosyltransferase family protein	DKDLVKDDLIGR	113	108	119	6	k6: GlyGly (+114.04)	P	2		2	0	0	0	0	0											1			1															| Symbols: | Calcium-dependent lipid-binding (CaLB domain) plant phosphoribosyltransferase family protein | chr1:19122358-19124688 REVERSE LENGTH=776
AT1G51800	IOS1	TTNILLNEKFQAK	721	713	725	9	k9: GlyGly (+114.04)	N	2		0	2	0	0	0	0							2																						| Symbols: | Leucine-rich repeat protein kinase family protein | chr1:19214203-19217833 FORWARD LENGTH=894
AT1G52310	C-type lectin receptor kinase	TGGTYSGGLSDGTKVAVKR	292	279	297	14	k14: GlyGly (+114.04)	P	9		2	2	3	1	0	1								2						1	1	1			2	1				1					| Symbols: | protein kinase family protein / C-type lectin domain-containing protein | chr1:19478401-19480462 FORWARD LENGTH=552
AT1G52310	C-type lectin receptor kinase	TGGTYSGGLSDGTKVAVK	292	279	296	14	k14: GlyGly (+114.04)	N	5		1	2	1	1	0	0							1	1						1			1		1										| Symbols: | protein kinase family protein / C-type lectin domain-containing protein | chr1:19478401-19480462 FORWARD LENGTH=552
AT1G52320	unknown protein	AKAAVSHLHTR	483	482	492	2	k2: GlyGly (+114.04)	N	3		1	0	0	1	1	0									1								1										1		| Symbols: | unknown protein; FUNCTIONS IN: molecular_function unknown; INVOLVED IN: N-terminal protein myristoylation; LOCATED IN: plasma membrane; EXPRESSED IN: 23 plant structures; EXPRESSED DURING: 14 growth stages; CONTAINS InterPro DOMAIN/s: Protein of unknown function DUF630 (InterPro:IPR006868), Protein of unknown function DUF632 (InterPro:IPR006867); BEST Arabidopsis thaliana protein mat…
AT1G52320	unknown protein	QFNVEQIKK	726	719	727	8	k8: GlyGly (+114.04)	N	3		0	0	0	1	0	2																	1					1	1						| Symbols: | unknown protein; FUNCTIONS IN: molecular_function unknown; INVOLVED IN: N-terminal protein myristoylation; LOCATED IN: plasma membrane; EXPRESSED IN: 23 plant structures; EXPRESSED DURING: 14 growth stages; CONTAINS InterPro DOMAIN/s: Protein of unknown function DUF630 (InterPro:IPR006868), Protein of unknown function DUF632 (InterPro:IPR006867); BEST Arabidopsis thaliana protein mat…
AT1G52740	HTA9	SLINKSAKE	130	126	134	5	k5: GlyGly (+114.04)	P	51		14	12	6	7	6	6		2	2	2	1	2		3	2	2	2	3	2		3	4	3	3			3	2			4	3	3		| Symbols: HTA9 | histone H2A protein 9 | chr1:19645409-19646221 FORWARD LENGTH=134
AT1G52740	HTA9	SLINKSAK	130	126	133	5	k5: GlyGly (+114.04)	N	14		1	7	1	1	1	3				2		2		3					1			1					1	2			1	1			| Symbols: HTA9 | histone H2A protein 9 | chr1:19645409-19646221 FORWARD LENGTH=134
AT1G53210	sodium/calcium exchanger family protein / calcium-binding EF hand family protein	FLDNFHVQTKR	401	392	402	10	k10: GlyGly (+114.04)	N	4		0	2	1	1	0	0		1					1										1			1									| Symbols: | sodium/calcium exchanger family protein / calcium-binding EF hand family protein | chr1:19844790-19847533 FORWARD LENGTH=585
AT1G53310	PPC1/PEPC1	EYGVKLTMFHGR	630	626	637	5	k5: GlyGly (+114.04), m8: Oxidation (+15.99)	N	95		33	25	11	5	9	12		5	4	6		2	2	6	4	4	5	3	3	5	9	2	3	4	2	3	2	4	3	1	4	5	4		| Symbols: ATPPC1, PEPC1, ATPEPC1, PPC1 | phosphoenolpyruvate carboxylase 1 | chr1:19884261-19888070 REVERSE LENGTH=967
AT1G53310	PPC1/PEPC1	EYGVKLTMFHGR	630	626	637	5	k5: GlyGly (+114.04)	N	55		14	15	8	5	6	7		1	2	1		3	4	4	3	1		1	2	2	5	2	3	2	2	2	2	3	2	1	1	2	4		| Symbols: ATPPC1, PEPC1, ATPEPC1, PPC1 | phosphoenolpyruvate carboxylase 1 | chr1:19884261-19888070 REVERSE LENGTH=967
AT1G53310	PPC1/PEPC1	VAKEYGVKLTMFHGR	630	623	637	8	k8: GlyGly (+114.04), m11: Oxidation (+15.99)	P	29		7	11	5	2	1	3					1	2	1	7				2			5		2	2	2		1	2	1			1			| Symbols: ATPPC1, PEPC1, ATPEPC1, PPC1 | phosphoenolpyruvate carboxylase 1 | chr1:19884261-19888070 REVERSE LENGTH=967
AT1G53310	PPC1/PEPC1	VAKEYGVKLTMFHGR	630	623	637	8	k8: GlyGly (+114.04)	P	28		3	6	6	5	1	7							3	3							3	4	1	3	2	1		3	3	1		1			| Symbols: ATPPC1, PEPC1, ATPEPC1, PPC1 | phosphoenolpyruvate carboxylase 1 | chr1:19884261-19888070 REVERSE LENGTH=967
AT1G53310	PPC1/PEPC1	VAKEYGVKLTMFHGR	625	623	637	3	k3: GlyGly (+114.04), m11: Oxidation (+15.99)	P	8		1	2	2	0	1	2						1	1							1				1	1			2				1			| Symbols: ATPPC1, PEPC1, ATPEPC1, PPC1 | phosphoenolpyruvate carboxylase 1 | chr1:19884261-19888070 REVERSE LENGTH=967
AT1G53310	PPC1/PEPC1	VAKEYGVKLTMFHGR	625	623	637	3	k3: GlyGly (+114.04)	P	7		2	2	0	0	2	1						1		1					1		1							1					2		| Symbols: ATPPC1, PEPC1, ATPEPC1, PPC1 | phosphoenolpyruvate carboxylase 1 | chr1:19884261-19888070 REVERSE LENGTH=967
AT1G53750	RPT1A	TYGLGPYSAPIKK	39	28	40	12	k12: GlyGly (+114.04)	N	5		1	2	0	0	0	2							2							1								1		1					| Symbols: RPT1A | regulatory particle triple-A 1A | chr1:20065921-20068324 REVERSE LENGTH=426
AT1G53750	RPT1A	TQIFKIHTR	349	345	353	5	k5: GlyGly (+114.04)	N	2		0	1	0	0	0	1							1															1							| Symbols: RPT1A | regulatory particle triple-A 1A | chr1:20065921-20068324 REVERSE LENGTH=426
AT1G53750	RPT1A	TYGLGPYSAPIKK	39	28	40	12	k12: GlyGly (+114.04)	N	2		1	0	0	0	0	1															1									1					| Symbols: RPT1A | regulatory particle triple-A 1A | chr1:20065921-20068324 REVERSE LENGTH=426
AT1G55060	UBQ12	AKIQDKEGIPPDQQR	105	104	118	2	k2: GlyGly (+114.04)	P	90		22	29	20	0	0	19							29							22					20				19						| Symbols: UBQ12 | ubiquitin 12 | chr1:20549533-20550225 FORWARD LENGTH=230
AT1G55060	UBQ12	LIFAGKQLEDGR	48	43	54	6	k6: GlyGly (+114.04)	N	66		21	21	9	0	0	15							21							21					9				15						| Symbols: UBQ12 | ubiquitin 12 | chr1:20549533-20550225 FORWARD LENGTH=230
AT1G55060	UBQ12	TLADYNIQKESTLHLVLR	139	131	148	9	k9: GlyGly (+114.04)	N	27		6	10	6	0	0	5							10							6					6				5						| Symbols: UBQ12 | ubiquitin 12 | chr1:20549533-20550225 FORWARD LENGTH=230
AT1G55060	UBQ12	LIFAGKQLEDGRTLADYNIQK	124	119	139	6	k6: GlyGly (+114.04)	N	25		8	4	7	0	0	6							4							8					7				6						| Symbols: UBQ12 | ubiquitin 12 | chr1:20549533-20550225 FORWARD LENGTH=230
AT1G55060	UBQ12	QLEDGRTLADYNIQKESTLHLVLR	139	125	148	15	k15: GlyGly (+114.04)	N	13		3	5	2	0	0	3							5							3					2				3						| Symbols: UBQ12 | ubiquitin 12 | chr1:20549533-20550225 FORWARD LENGTH=230
AT1G55060	UBQ12	TLTGKTITLEVESSDTIDNVK	163	159	179	5	k5: GlyGly (+114.04)	N	12		2	4	4	0	0	2							4							2					4				2						| Symbols: UBQ12 | ubiquitin 12 | chr1:20549533-20550225 FORWARD LENGTH=230
AT1G55060	UBQ12	AKIQDKEGIPPDQQR	109	104	118	6	k6: GlyGly (+114.04)	P	7		2	2	1	0	0	2							2							2					1				2						| Symbols: UBQ12 | ubiquitin 12 | chr1:20549533-20550225 FORWARD LENGTH=230
AT1G55060	UBQ12	LIFAGKQHEDGR	200	195	206	6	k6: GlyGly (+114.04)	N	4		1	1	1	0	0	1							1							1					1				1						| Symbols: UBQ12 | ubiquitin 12 | chr1:20549533-20550225 FORWARD LENGTH=230
AT1G55060	UBQ12	TLTGKTITLEVESSDTIDNVKAK	163	159	181	5	k5: GlyGly (+114.04)	P	3		0	0	3	0	0	0																			3										| Symbols: UBQ12 | ubiquitin 12 | chr1:20549533-20550225 FORWARD LENGTH=230
AT1G55060	UBQ12	TITLEVESSDTIDNVKAK	179	164	181	16	k16: GlyGly (+114.04)	N	2		1	0	1	0	0	0														1					1										| Symbols: UBQ12 | ubiquitin 12 | chr1:20549533-20550225 FORWARD LENGTH=230
AT1G55350	DEK1	DDVMKLR	1171	1167	1173	5	k5: GlyGly (+114.04)	N	3		0	1	0	0	2	0								1																		1	1		| Symbols: DEK1 | calpain-type cysteine protease family | chr1:20654463-20664501 REVERSE LENGTH=2179
AT1G55450	S-adenosyl-L-methionine-dependent methyltransferases superfamily protein	VTATDINEAQLKR	69	58	70	12	k12: GlyGly (+114.04)	N	5		1	0	0	1	1	2														1			1					1		1			1		| Symbols: | S-adenosyl-L-methionine-dependent methyltransferases superfamily protein | chr1:20705274-20706825 REVERSE LENGTH=311
AT1G56070	LOS1	RVIYASQITAKPR	722	712	724	11	k11: GlyGly (+114.04)	N	9		4	2	0	0	0	3							2							2	2								2	1					| Symbols: LOS1 | Ribosomal protein S5/Elongation factor G/III/V family protein | chr1:20968245-20971077 REVERSE LENGTH=843
AT1G56145	LRR transmembrane protein kinase	QGKGQFVAEIATISAVQHR	725	723	741	3	k3: GlyGly (+114.04)	N	2		0	1	0	0	0	1		1																					1						| Symbols: | Leucine-rich repeat transmembrane protein kinase | chr1:21008225-21013934 REVERSE LENGTH=1039
AT1G56630	Alpha/beta-Hydrolases superfamily protein	VQPKNYFVLDPR	5	2	13	4	k4: GlyGly (+114.04)	N	2		0	1	0	0	0	1							1																1						| Symbols: | alpha/beta-Hydrolases superfamily protein | chr1:21223593-21226943 REVERSE LENGTH=485
AT1G58030	CAT2	DGLLPSIFSDINKR	369	357	370	13	k13: GlyGly (+114.04)	N	5		0	1	1	0	1	2							1												1			1		1			1		| Symbols: CAT2 | cationic amino acid transporter 2 | chr1:21464185-21468141 REVERSE LENGTH=635
AT1G58380	XW6	SPYQEHTDFLSTKAVSATK	269	257	275	13	k13: GlyGly (+114.04)	N	30		6	8	8	1	3	4		1				2	3	2	1	1				2	2		1		4	2	2	1	3			2	1		| Symbols: XW6 | Ribosomal protein S5 family protein | chr1:21689115-21690085 FORWARD LENGTH=284
AT1G58380	XW6	AVSATKVITEGEDQA	275	270	284	6	k6: GlyGly (+114.04)	N	24		4	6	7	3	0	4				1		1	2	2		1				2	1	2	1	3	2	2			2	2					| Symbols: XW6 | Ribosomal protein S5 family protein | chr1:21689115-21690085 FORWARD LENGTH=284
AT1G59870	PEN3/PDR8/ABCG36	VGIKLPTVEVR	132	129	139	4	k4: GlyGly (+114.04)	N	40		14	12	4	2	1	7		3	2	1		1	3	2	3	1	1	1	1	3	4	2			2	1	1	1	3	3		1			| Symbols: PEN3, PDR8, ATPDR8, ABCG36, ATABCG36 | ABC-2 and Plant PDR ABC-type transporter family protein | chr1:22034661-22039844 FORWARD LENGTH=1469
AT1G59870	PEN3/PDR8/ABCG36	EVDVTKLDGEDR	94	89	100	6	k6: GlyGly (+114.04)	N	35		8	10	4	2	3	8		3				1	3	3	1		1			4	2	1	1		2	2		2	3	3		2	1		| Symbols: PEN3, PDR8, ATPDR8, ABCG36, ATABCG36 | ABC-2 and Plant PDR ABC-type transporter family protein | chr1:22034661-22039844 FORWARD LENGTH=1469
AT1G59870	PEN3/PDR8/ABCG36	ASAAQGVKNSLVTDYTLK	313	306	323	8	k8: GlyGly (+114.04)	N	9		2	2	0	0	0	5							2							2								2	2	1					| Symbols: PEN3, PDR8, ATPDR8, ABCG36, ATABCG36 | ABC-2 and Plant PDR ABC-type transporter family protein | chr1:22034661-22039844 FORWARD LENGTH=1469
AT1G59870	PEN3/PDR8/ABCG36	EVDVTKLDGEDRQK	94	89	102	6	k6: GlyGly (+114.04)	N	7		1	2	0	0	1	3							1	1							1							2		1			1		| Symbols: PEN3, PDR8, ATPDR8, ABCG36, ATABCG36 | ABC-2 and Plant PDR ABC-type transporter family protein | chr1:22034661-22039844 FORWARD LENGTH=1469
AT1G59870	PEN3/PDR8/ABCG36	FIDMVFKVAEQDNER	109	103	117	7	m4: Oxidation (+15.99), k7: GlyGly (+114.04)	N	4		1	2	1	0	0	0		1					1							1					1										| Symbols: PEN3, PDR8, ATPDR8, ABCG36, ATABCG36 | ABC-2 and Plant PDR ABC-type transporter family protein | chr1:22034661-22039844 FORWARD LENGTH=1469
AT1G59870	PEN3/PDR8/ABCG36	GHKAALVFDK	508	506	515	3	k3: GlyGly (+114.04)	N	4		1	3	0	0	0	0		1		2					1																				| Symbols: PEN3, PDR8, ATPDR8, ABCG36, ATABCG36 | ABC-2 and Plant PDR ABC-type transporter family protein | chr1:22034661-22039844 FORWARD LENGTH=1469
AT1G59870	PEN3/PDR8/ABCG36	SFHVGTKMSNELAVPFDK	492	486	503	7	k7: GlyGly (+114.04), m8: Oxidation (+15.99)	N	4		1	2	0	0	0	1							2			1														1					| Symbols: PEN3, PDR8, ATPDR8, ABCG36, ATABCG36 | ABC-2 and Plant PDR ABC-type transporter family protein | chr1:22034661-22039844 FORWARD LENGTH=1469
AT1G59870	PEN3/PDR8/ABCG36	RGGQVIYAGPLGQNSHKVVEYFESFPGVSK	1110	1094	1123	17	k17: GlyGly (+114.04)	N	3		0	2	0	0	1	0							2																				1		| Symbols: PEN3, PDR8, ATPDR8, ABCG36, ATABCG36 | ABC-2 and Plant PDR ABC-type transporter family protein | chr1:22034661-22039844 FORWARD LENGTH=1469
AT1G59870	PEN3/PDR8/ABCG36	VVEYFESFPGVSKIPEK	1123	1111	1127	13	k13: GlyGly (+114.04)	N	3		0	1	0	0	0	2							1															2							| Symbols: PEN3, PDR8, ATPDR8, ABCG36, ATABCG36 | ABC-2 and Plant PDR ABC-type transporter family protein | chr1:22034661-22039844 FORWARD LENGTH=1469
AT1G59870	PEN3/PDR8/ABCG36	NMGESALGMIGIQFAKK	180	165	181	16	m2: Oxidation (+15.99), m9: Oxidation (+15.99), k16: GlyGly (+114.04)	N	2		1	0	0	0	0	1									1													1							| Symbols: PEN3, PDR8, ATPDR8, ABCG36, ATABCG36 | ABC-2 and Plant PDR ABC-type transporter family protein | chr1:22034661-22039844 FORWARD LENGTH=1469
AT1G59870	PEN3/PDR8/ABCG36	NMGESALGMIGIQFAKK	180	165	181	16	m2: Oxidation (+15.99), m9: Oxidation (+15.99), k16: GlyGly (+114.04)	N	2		0	0	0	0	1	1																						1					1		| Symbols: PEN3, PDR8, ATPDR8, ABCG36, ATABCG36 | ABC-2 and Plant PDR ABC-type transporter family protein | chr1:22034661-22039844 FORWARD LENGTH=1469
AT1G59870	PEN3/PDR8/ABCG36	SRGHKAALVFDK	508	504	515	5	k5: GlyGly (+114.04)	N	2		0	2	0	0	0	0		2																											| Symbols: PEN3, PDR8, ATPDR8, ABCG36, ATABCG36 | ABC-2 and Plant PDR ABC-type transporter family protein | chr1:22034661-22039844 FORWARD LENGTH=1469
AT1G59870	PEN3/PDR8/ABCG36	YKSFHVGTKMSNELAVPFDK	492	484	503	9	k9: GlyGly (+114.04), m10: Oxidation (+15.99)	P	2		0	1	0	0	0	1							1																	1					| Symbols: PEN3, PDR8, ATPDR8, ABCG36, ATABCG36 | ABC-2 and Plant PDR ABC-type transporter family protein | chr1:22034661-22039844 FORWARD LENGTH=1469
AT1G61380	LORE/SD1-29	TATNNFSPSNKLGQGGFGPVYK	493	483	504	11	k11: GlyGly (+114.04)	N	12		3	1	2	2	1	3							1		1					2		2		2				2		1			1		| Symbols: SD1-29 | S-domain-1 29 | chr1:22646277-22649401 REVERSE LENGTH=805
AT1G61550	S-locus lectin protein kinase family protein	GKLQDGKEIAVK	507	506	517	2	k2: GlyGly (+114.04)	P	26		5	8	6	2	1	4		2					3	3						2	3		2	1	3	1	1	1	1	1	1		1		| Symbols: | S-locus lectin protein kinase family protein | chr1:22704866-22707826 REVERSE LENGTH=802
AT1G63010	Major Facilitator Superfamily with SPX (SYG1/Pho81/XPR1)	VKQYAEQIQGGSQHPR	31	30	45	2	k2: GlyGly (+114.04)	N	2		0	1	0	0	0	1							1																1						| Symbols: | Major Facilitator Superfamily with SPX (SYG1/Pho81/XPR1) domain-containing protein | chr1:23347972-23351026 REVERSE LENGTH=699
AT1G63500	BSK7	QFLEEAKAVGQLR	105	99	111	7	k7: GlyGly (+114.04)	N	5		1	1	0	0	1	2							1						1										1	1		1			| Symbols: | Protein kinase protein with tetratricopeptide repeat domain | chr1:23556015-23558403 FORWARD LENGTH=487
AT1G64340	Unknown protein	SLGKLIK	188	185	191	4	k4: GlyGly (+114.04)	N	0		0	0	0	0	0	0																													| Symbols: | unknown protein; BEST Arabidopsis thaliana protein match is: unknown protein (TAIR:AT5G41810.1); Has 30201 Blast hits to 17322 proteins in 780 species: Archae - 12; Bacteria - 1396; Metazoa - 17338; Fungi - 3422; Plants - 5037; Viruses - 0; Other Eukaryotes - 2996 (source: NCBI BLink). | chr1:23878125-23880635 FORWARD LENGTH=263
AT1G64950	CYP89A5	VWEEPMAFKPER	424	416	427	9	m6: Oxidation (+15.99), k9: GlyGly (+114.04)	N	2		1	0	0	0	0	1									1													1							| Symbols: CYP89A5 | cytochrome P450, family 89, subfamily A, polypeptide 5 | chr1:24127587-24129119 FORWARD LENGTH=510
AT1G65350	UBQ13	AKIQDKEGIPPDQQR	29	28	42	2	k2: GlyGly (+114.04)	P	19		0	19	0	0	0	0				19																									| Symbols: UBQ13 | ubiquitin 13 | chr1:24272518-24277275 REVERSE LENGTH=319
AT1G65350	UBQ13	LIFAGKQLEDGR	48	43	54	6	k6: GlyGly (+114.04)	N	16		0	16	0	0	0	0				16																									| Symbols: UBQ13 | ubiquitin 13 | chr1:24272518-24277275 REVERSE LENGTH=319
AT1G65350	UBQ13	TLADYNIQKESTLHLVLR	63	55	72	9	k9: GlyGly (+114.04)	N	6		0	6	0	0	0	0				6																									| Symbols: UBQ13 | ubiquitin 13 | chr1:24272518-24277275 REVERSE LENGTH=319
AT1G65350	UBQ13	LIFAGKQLEDGRTLADYNIQK	48	43	63	6	k6: GlyGly (+114.04)	N	5		0	5	0	0	0	0				5																									| Symbols: UBQ13 | ubiquitin 13 | chr1:24272518-24277275 REVERSE LENGTH=319
AT1G65350	UBQ13	MQIFVKTLTGK	6	1	11	6	m1: Oxidation (+15.99), k6: GlyGly (+114.04)	N	5		0	5	0	0	0	0				5																									| Symbols: UBQ13 | ubiquitin 13 | chr1:24272518-24277275 REVERSE LENGTH=319
AT1G65350	UBQ13	AKIQDKEGIPPDQQR	33	28	42	6	k6: GlyGly (+114.04)	P	2		0	2	0	0	0	0				2																									| Symbols: UBQ13 | ubiquitin 13 | chr1:24272518-24277275 REVERSE LENGTH=319
AT1G65350	UBQ13	QLEDGRTLADYNIQKESTLHLVLR	63	49	72	15	k15: GlyGly (+114.04)	N	2		0	2	0	0	0	0				2																									| Symbols: UBQ13 | ubiquitin 13 | chr1:24272518-24277275 REVERSE LENGTH=319
AT1G65720	Unknown protein	IPAPAPAPVKEAA	177	168	180	10	k10: GlyGly (+114.04)	N	18		3	3	5	1	0	6		1					2			1				2		1		2	2	1		2	2	2					| Symbols: | unknown protein; FUNCTIONS IN: molecular_function unknown; INVOLVED IN: biological_process unknown; LOCATED IN: endomembrane system; EXPRESSED IN: 24 plant structures; EXPRESSED DURING: 15 growth stages; Has 44 Blast hits to 44 proteins in 14 species: Archae - 0; Bacteria - 0; Metazoa - 0; Fungi - 0; Plants - 44; Viruses - 0; Other Eukaryotes - 0 (source: NCBI BLink). | chr1:24440471…
AT1G65720	Unknown protein	LGYVKIPAPAPAPVK	167	163	177	5	k5: GlyGly (+114.04)	N	17		2	6	3	2	0	4			1			1	2	2						1	1	1	1	2		1			2		2				| Symbols: | unknown protein; FUNCTIONS IN: molecular_function unknown; INVOLVED IN: biological_process unknown; LOCATED IN: endomembrane system; EXPRESSED IN: 24 plant structures; EXPRESSED DURING: 15 growth stages; Has 44 Blast hits to 44 proteins in 14 species: Archae - 0; Bacteria - 0; Metazoa - 0; Fungi - 0; Plants - 44; Viruses - 0; Other Eukaryotes - 0 (source: NCBI BLink). | chr1:24440471…
AT1G65720	Unknown protein	LGYVKIPAPAPAPVKEAA	167	163	180	5	k5: GlyGly (+114.04)	P	13		0	3	4	0	1	5							2	1										1		2	1		2	2	1		1		| Symbols: | unknown protein; FUNCTIONS IN: molecular_function unknown; INVOLVED IN: biological_process unknown; LOCATED IN: endomembrane system; EXPRESSED IN: 24 plant structures; EXPRESSED DURING: 15 growth stages; Has 44 Blast hits to 44 proteins in 14 species: Archae - 0; Bacteria - 0; Metazoa - 0; Fungi - 0; Plants - 44; Viruses - 0; Other Eukaryotes - 0 (source: NCBI BLink). | chr1:24440471…
AT1G65720	Unknown protein	KLGYVKIPAPAPAPVK	162	162	177	1	k1: GlyGly (+114.04)	P	12		3	5	3	0	0	1		2					2	1				1		1	1				2		1		1						| Symbols: | unknown protein; FUNCTIONS IN: molecular_function unknown; INVOLVED IN: biological_process unknown; LOCATED IN: endomembrane system; EXPRESSED IN: 24 plant structures; EXPRESSED DURING: 15 growth stages; Has 44 Blast hits to 44 proteins in 14 species: Archae - 0; Bacteria - 0; Metazoa - 0; Fungi - 0; Plants - 44; Viruses - 0; Other Eukaryotes - 0 (source: NCBI BLink). | chr1:24440471…
AT1G65930	cICDH	DLALIIHGSKLSR	384	375	387	10	k10: GlyGly (+114.04)	N	4		1	1	1	0	1	0							1							1				1									1		| Symbols: cICDH | cytosolic NADP+-dependent isocitrate dehydrogenase | chr1:24539088-24541861 FORWARD LENGTH=410
AT1G65950	Protein kinase superfamily protein	QKLKQELK	421	420	427	2	k2: GlyGly (+114.04)	P	2		0	1	1	0	0	0								1													1								| Symbols: | Protein kinase superfamily protein | chr1:24546860-24551119 REVERSE LENGTH=551
AT1G66150	TMK1	SEIAVLTKVR	640	633	642	8	k8: GlyGly (+114.04)	N	30		8	6	7	1	3	5				3			2	1			3		1	3	1		1	2	2	3			2	3		3			| Symbols: TMK1 | transmembrane kinase 1 | chr1:24631503-24634415 FORWARD LENGTH=942
AT1G66150	TMK1	LAPEGKGSIETR	746	741	752	6	k6: GlyGly (+114.04)	N	5		3	2	0	0	0	0				1	1					1	2																		| Symbols: TMK1 | transmembrane kinase 1 | chr1:24631503-24634415 FORWARD LENGTH=942
AT1G68070	Zinc finger, C3HC4 type (RING finger) family protein	FNILKGNEQE	338	334	343	5	k5: GlyGly (+114.04)	N	8		1	3	2	0	1	1		1		1				1		1								1	1					1			1		| Symbols: | Zinc finger, C3HC4 type (RING finger) family protein | chr1:25515412-25516767 REVERSE LENGTH=343
AT1G68070	Zinc finger, C3HC4 type (RING finger) family protein	YRFHTMNNDEKQSDGGGK	261	251	268	11	m6: Oxidation (+15.99), k11: GlyGly (+114.04)	N	2		1	1	0	0	0	0		1							1																				| Symbols: | Zinc finger, C3HC4 type (RING finger) family protein | chr1:25515412-25516767 REVERSE LENGTH=343
AT1G68720	TADA	LSKAYTSSR	36	34	42	3	k3: GlyGly (+114.04)	N	2		1	1	0	0	0	0								1							1														| Symbols: TADA, ATTADA | tRNA arginine adenosine deaminase | chr1:25804547-25808820 FORWARD LENGTH=1307
AT1G68820	Transmembrane Fragile-X-F-associated protein	LYSGEATGYNTFSPEVVKK	379	362	380	18	k18: GlyGly (+114.04)	N	5		0	1	1	0	0	3							1												1			1	1	1					| Symbols: | Transmembrane Fragile-X-F-associated protein | chr1:25865852-25868800 FORWARD LENGTH=468
AT1G68820	Transmembrane Fragile-X-F-associated protein	LYSGEATGYNTFSPEVVKK	379	362	380	18	k18: GlyGly (+114.04)	N	3		0	1	1	0	0	1							1													1				1					| Symbols: | Transmembrane Fragile-X-F-associated protein | chr1:25865852-25868800 FORWARD LENGTH=468
AT1G70410	BCA4	ALTAELKELDSSNSDAIER	61	55	73	7	k7: GlyGly (+114.04)	N	51		14	14	7	4	3	9		2	2	4			4	2	4		2		2	4	2	1	3	1	2	3	1	1	4	2	2	3			| Symbols: ATBCA4, BCA4 | beta carbonic anhydrase 4 | chr1:26534167-26537457 REVERSE LENGTH=280
AT1G70410	BCA4	GLNDLLSTKADLGNVAAAK	42	34	52	9	k9: GlyGly (+114.04)	N	29		6	5	4	4	3	7		1		1			2	1			1			3	2	2	2	2	2				4	3		2	1		| Symbols: ATBCA4, BCA4 | beta carbonic anhydrase 4 | chr1:26534167-26537457 REVERSE LENGTH=280
AT1G70410	BCA4	IKALTAELK	54	53	61	2	k2: GlyGly (+114.04)	N	26		7	5	3	2	2	7			1			1	3		1		1		1	3	1	1	1		2	1			4	3			2		| Symbols: ATBCA4, BCA4 | beta carbonic anhydrase 4 | chr1:26534167-26537457 REVERSE LENGTH=280
AT1G70410	BCA4	NSTLFNHLAKTQTPK	98	89	103	10	k10: GlyGly (+114.04)	N	26		7	7	3	1	5	3			1	1			1	4		1	1		2	1	2		1		1	1	1		3			4	1		| Symbols: ATBCA4, BCA4 | beta carbonic anhydrase 4 | chr1:26534167-26537457 REVERSE LENGTH=280
AT1G70410	BCA4	IKALTAELKELDSSNSDAIER	54	53	73	2	k2: GlyGly (+114.04)	P	25		6	4	6	2	0	7		1					3					1		4	1	2		2	3	1			3	4					| Symbols: ATBCA4, BCA4 | beta carbonic anhydrase 4 | chr1:26534167-26537457 REVERSE LENGTH=280
AT1G70410	BCA4	YLKNSTLFNHLAK	88	86	98	3	k3: GlyGly (+114.04)	N	11		2	4	1	0	1	3		1	1	1			1		1					1					1				3			1			| Symbols: ATBCA4, BCA4 | beta carbonic anhydrase 4 | chr1:26534167-26537457 REVERSE LENGTH=280
AT1G70410	BCA4	ADLGNVAAAKIK	52	43	54	10	k10: GlyGly (+114.04)	N	2		0	2	0	0	0	0				1			1																						| Symbols: ATBCA4, BCA4 | beta carbonic anhydrase 4 | chr1:26534167-26537457 REVERSE LENGTH=280
AT1G70670	Caleosin-related family protein	AAYDGSLFEKLEK	181	172	184	10	k10: GlyGly (+114.04)	N	4		2	2	0	0	0	0			2						2																				| Symbols: | Caleosin-related family protein | chr1:26644830-26645970 FORWARD LENGTH=195
AT1G70770	Protein of unknown function DUF2359	VKATERFEAIYPLLK	398	397	411	2	k2: GlyGly (+114.04)	N	2		0	1	0	0	0	1							1															1							| Symbols: | Protein of unknown function DUF2359, transmembrane | chr1:26688622-26691185 REVERSE LENGTH=610
AT1G70940	PIN3	LAPNSTAALQSKTGLGGAEASQR	459	448	470	12	k12: GlyGly (+114.04)	N	17		1	6	3	2	0	5			1			1	1	3			1					1	1	1	1	1			2	2	1				| Symbols: PIN3, ATPIN3 | Auxin efflux carrier family protein | chr1:26743170-26745871 FORWARD LENGTH=640
AT1G70940	PIN3	LAPNSTAALQSKTGLGGAEASQRK	459	448	471	12	k12: GlyGly (+114.04)	N	12		3	4	1	1	0	3				1			2	1	1						2		1		1				1	2					| Symbols: PIN3, ATPIN3 | Auxin efflux carrier family protein | chr1:26743170-26745871 FORWARD LENGTH=640
AT1G70940	PIN3	DVNTNQQTTLPTGGKSNSHDAK	347	333	354	15	k15: GlyGly (+114.04)	N	10		1	4	4	1	0	0		1					2	1						1			1		2	1	1								| Symbols: PIN3, ATPIN3 | Auxin efflux carrier family protein | chr1:26743170-26745871 FORWARD LENGTH=640
AT1G70940	PIN3	FGYYPGGGAGSYPAPNPEFSSTTTSTANKSVNKNPK	325	297	332	29	k29: GlyGly (+114.04)	P	4		1	2	0	0	0	1							1	1						1								1							| Symbols: PIN3, ATPIN3 | Auxin efflux carrier family protein | chr1:26743170-26745871 FORWARD LENGTH=640
AT1G70940	PIN3	SVNKNPKDVNTNQQTTLPTGGK	329	326	347	4	k4: GlyGly (+114.04)	P	2		1	1	0	0	0	0								1						1															| Symbols: PIN3, ATPIN3 | Auxin efflux carrier family protein | chr1:26743170-26745871 FORWARD LENGTH=640
AT1G71140	MATE efflux family protein	VANELGAGNPKQAR	324	314	327	11	k11: GlyGly (+114.04)	N	2		0	1	1	0	0	0							1													1									| Symbols: | MATE efflux family protein | chr1:26824762-26826748 FORWARD LENGTH=485
AT1G71880	SUC1	AFLADLAAGDAKR	175	164	176	12	k12: GlyGly (+114.04)	N	6		1	3	0	1	1	0							3							1			1										1		| Symbols: SUC1, ATSUC1 | sucrose-proton symporter 1 | chr1:27054334-27056100 FORWARD LENGTH=513
AT1G71880	SUC1	GAYETEKPTKDAAALETQSPEDFDQPSPLRK	11	2	32	10	k10: GlyGly (+114.04)	P	6		3	1	0	0	0	2							1				1			2									1	1					| Symbols: SUC1, ATSUC1 | sucrose-proton symporter 1 | chr1:27054334-27056100 FORWARD LENGTH=513
AT1G71880	SUC1	GAYETEKPTK	8	2	11	7	k7: GlyGly (+114.04)	N	5		2	3	0	0	0	0		1	2						2																				| Symbols: SUC1, ATSUC1 | sucrose-proton symporter 1 | chr1:27054334-27056100 FORWARD LENGTH=513
AT1G71880	SUC1	GAYETEKPTKDAAALETQSPEDFDQPSPLRK	8	2	32	7	k7: GlyGly (+114.04)	P	3		1	0	1	0	0	1														1						1			1						| Symbols: SUC1, ATSUC1 | sucrose-proton symporter 1 | chr1:27054334-27056100 FORWARD LENGTH=513
AT1G71880	SUC1	GAYETEKPTKDAAALETQSPEDFDQPSPLR	11	2	31	10	k10: GlyGly (+114.04)	P	2		0	1	1	0	0	0							1												1										| Symbols: SUC1, ATSUC1 | sucrose-proton symporter 1 | chr1:27054334-27056100 FORWARD LENGTH=513
AT1G72370	P40/AP40/RP40/RPSAA	AVLKFAQYTGANAIAGR	93	90	106	4	k4: GlyGly (+114.04)	N	2		0	0	0	0	2	0																											2		| Symbols: P40, AP40, RP40, RPSAA | 40s ribosomal protein SA | chr1:27243148-27244842 REVERSE LENGTH=298
AT1G72500	Unknown protein	AKDIPLDK	575	574	581	2	k2: GlyGly (+114.04)	N	3		1	2	0	0	0	0		1	1						1																				| Symbols: | LOCATED IN: plasma membrane; EXPRESSED IN: 23 plant structures; EXPRESSED DURING: 13 growth stages; CONTAINS InterPro DOMAIN/s: von Willebrand factor, type A (InterPro:IPR002035); BEST Arabidopsis thaliana protein match is: inter-alpha-trypsin inhibitor heavy chain-related (TAIR:AT1G19110.1); Has 1407 Blast hits to 1406 proteins in 307 species: Archae - 6; Bacteria - 522; Metazoa - 4…
AT1G72910	Toll-Interleukin-Resistance (TIR) domain-containing protein	VLLVADNVTKVK	286	277	288	10	k10: GlyGly (+114.04)	N	3		0	0	0	0	0	3																						2	1						| Symbols: | Toll-Interleukin-Resistance (TIR) domain-containing protein | chr1:27435634-27436887 FORWARD LENGTH=380
AT1G73220	AtOCT1	NKEAMVVLKK	287	286	295	2	k2: GlyGly (+114.04), m5: Oxidation (+15.99)	P	3		1	2	0	0	0	0		2							1																				| Symbols: AtOCT1, 1-Oct | organic cation/carnitine transporter1 | chr1:27538387-27540109 FORWARD LENGTH=539
AT1G74050	Ribosomal protein L6 family protein	AVDAALIKAIEAVPELK	204	197	213	8	k8: GlyGly (+114.04)	N	2		0	0	2	0	0	0																			2										| Symbols: | Ribosomal protein L6 family protein | chr1:27847256-27848680 REVERSE LENGTH=233
AT1G74520	HVA22A	SINIWYVPKK	119	111	120	9	k9: GlyGly (+114.04)	N	5		0	1	1	1	1	1							1										1	1				1					1		| Symbols: ATHVA22A, HVA22A | HVA22 homologue A | chr1:28008109-28009156 REVERSE LENGTH=177
AT1G74720	QKY | C2 calcium/lipid-binding plant phosphoribosyltransferase family protein	VKAQLGFQSAR	526	525	535	2	k2: GlyGly (+114.04)	N	2		0	2	0	0	0	0							2																						| Symbols: QKY | C2 calcium/lipid-binding plant phosphoribosyltransferase family protein | chr1:28075173-28078418 FORWARD LENGTH=1081
AT1G75500	WAT1	NSIKSSITTPLLHQSTDNV	374	371	389	4	k4: GlyGly (+114.04)	N	5		0	2	0	0	2	1			1				1																1			1	1		| Symbols: WAT1 | Walls Are Thin 1 | chr1:28338282-28340091 REVERSE LENGTH=389
AT1G75840	ARAC5/ATGP3/ROP4	TQQNVKAVFDAAIK	167	162	175	6	k6: GlyGly (+114.04)	N	3		2	1	0	0	0	0							1						1		1														| Symbols: ARAC5, ATGP3, ROP4, ATROP4 | RAC-like GTP binding protein 5 | chr1:28475964-28477377 FORWARD LENGTH=196
AT1G76390	PUB43	QIAEKALR	792	788	795	5	k5: GlyGly (+114.04)	N	5		0	2	0	2	0	1								2								2						1							| Symbols: | ARM repeat superfamily protein | chr1:28655914-28658531 FORWARD LENGTH=811
AT1G76600	Unknown protein	TTPFKDTNGYSR	173	169	180	5	k5: GlyGly (+114.04)	N	5		0	1	1	1	1	1						1											1	1				1					1		| Symbols: | unknown protein; FUNCTIONS IN: molecular_function unknown; INVOLVED IN: N-terminal protein myristoylation; LOCATED IN: nucleolus, nucleus; EXPRESSED IN: 24 plant structures; EXPRESSED DURING: 15 growth stages; BEST Arabidopsis thaliana protein match is: unknown protein (TAIR:AT1G21010.1); Has 220 Blast hits to 220 proteins in 14 species: Archae - 0; Bacteria - 0; Metazoa - 0; Fungi -…
AT1G77210	STP14	AGGALTDEGGLKR	13	2	14	12	k12: GlyGly (+114.04)	N	40		4	13	7	2	4	10		2		1		3	4	3	1					3			2	2	2	2	1	1	4	2	3	3	1		| Symbols: STP14, AtSTP14 | sugar transporter 14 | chr1:29009036-29010980 REVERSE LENGTH=504
AT1G77660	Histone H3 K4-specific methyltransferase SET7/9 family protein	AVAAANKAATAAR	397	391	403	7	k7: GlyGly (+114.04)	N	36		8	9	7	6	5	1		2	1					6	3						5	5	1	3			4				1	3	2		| Symbols: | Histone H3 K4-specific methyltransferase SET7/9 family protein | chr1:29186073-29187500 REVERSE LENGTH=421
AT1G78870	UBC35	IYHPNIDKLGR	84	77	87	8	k8: GlyGly (+114.04)	N	29		6	12	1	3	1	6		1	2	1		2	2	4			1			2	3	1	2			1		1	2	2	1	1			| Symbols: UBC35, UBC13A | ubiquitin-conjugating enzyme 35 | chr1:29650589-29651858 FORWARD LENGTH=112
AT1G78870	UBC35	ICLDILKDK	94	88	96	7	c2: Carbamidomethyl (+57.02), k7: GlyGly (+114.04)	N	6		1	4	0	0	1	0						2	2								1											1			| Symbols: UBC35, UBC13A | ubiquitin-conjugating enzyme 35 | chr1:29650589-29651858 FORWARD LENGTH=112
AT1G78870	UBC35	ICLDILKDKWSPALQIR	94	88	104	7	c2: Carbamidomethyl (+57.02), k7: GlyGly (+114.04)	P	5		0	1	2	0	0	2								1										2				2							| Symbols: UBC35, UBC13A | ubiquitin-conjugating enzyme 35 | chr1:29650589-29651858 FORWARD LENGTH=112
AT1G78870	UBC35	ICLDILKDKWSPALQIR	96	88	104	9	c2: Carbamidomethyl (+57.02), k9: GlyGly (+114.04)	P	3		1	2	0	0	0	0							1	1							1														| Symbols: UBC35, UBC13A | ubiquitin-conjugating enzyme 35 | chr1:29650589-29651858 FORWARD LENGTH=112
AT1G78870	UBC35	FLTKIYHPNIDKLGR	76	73	87	4	k4: GlyGly (+114.04)	P	2		0	1	0	0	1	0								1																			1		| Symbols: UBC35, UBC13A | ubiquitin-conjugating enzyme 35 | chr1:29650589-29651858 FORWARD LENGTH=112
AT1G78900	VHA-A	KVSGPVVVADGMAGAAMYELVR	26	26	47	1	k1: GlyGly (+114.04), m12: Oxidation (+15.99), m17: Oxidation (+15.99)	N	2		2	0	0	0	0	0									2																				| Symbols: VHA-A | vacuolar ATP synthase subunit A | chr1:29660463-29664575 FORWARD LENGTH=623
AT1G79410	AtOCT5	NKEAIEVLKR	270	269	278	2	k2: GlyGly (+114.04)	P	2		1	1	0	0	0	0		1							1																				| Symbols: AtOCT5, 5-Oct | organic cation/carnitine transporter5 | chr1:29868037-29869584 REVERSE LENGTH=515
AT1G80870	LRR-VIIa family protein kinase	LATNDFDESNVIGKGGSGTVFR	89	76	97	14	k14: GlyGly (+114.04)	N	5		2	2	0	0	0	1			1				1		1					1									1						| Symbols: | Protein kinase superfamily protein | chr1:30392133-30394211 FORWARD LENGTH=692
AT2G01470	STL2P/ATSEC12	EDNQAGESEEVIKELR	148	136	151	13	k13: GlyGly (+114.04)	N	3		2	0	1	0	0	0														2						1									| Symbols: STL2P, ATSEC12 | SEC12P-like 2 protein | chr2:212215-214435 REVERSE LENGTH=393
AT2G01735	RIE1	YNILKGTTDQS	353	349	359	5	k5: GlyGly (+114.04)	N	2		0	1	0	0	1	0							1																				1		| Symbols: RIE1 | RING-finger protein for embryogenesis | chr2:324499-325895 FORWARD LENGTH=359
AT2G01820	TMK3	LAPDGKYSIETR	743	738	749	6	k6: GlyGly (+114.04)	N	22		5	6	3	3	2	3		1	1	1		1	1	1		2				2	1		3		1	2		1	1	1		1	1		| Symbols: | Leucine-rich repeat protein kinase family protein | chr2:357664-360681 REVERSE LENGTH=943
AT2G01820	TMK3	VAASKDENAFK	812	808	818	5	k5: GlyGly (+114.04)	N	10		4	3	1	1	1	0		2	1						2	1	1						1				1					1			| Symbols: | Leucine-rich repeat protein kinase family protein | chr2:357664-360681 REVERSE LENGTH=943
AT2G01820	TMK3	GGFGTVYKGELHDGTK	601	594	609	8	k8: GlyGly (+114.04)	N	5		1	2	1	1	0	0							2		1							1			1										| Symbols: | Leucine-rich repeat protein kinase family protein | chr2:357664-360681 REVERSE LENGTH=943
AT2G02040	PTR2-B/NTR1	SSVKVPEDATLLYETQDKNSAIAGSR	294	277	302	18	k18: GlyGly (+114.04)	P	4		4	0	0	0	0	0									2					2															| Symbols: ATPTR2-B, NTR1, PTR2-B, PTR2, ATPTR2 | peptide transporter 2 | chr2:487542-489707 FORWARD LENGTH=585
AT2G02040	PTR2-B/NTR1	VPEDATLLYETQDKNSAIAGSR	294	281	302	14	k14: GlyGly (+114.04)	N	2		2	0	0	0	0	0														2															| Symbols: ATPTR2-B, NTR1, PTR2-B, PTR2, ATPTR2 | peptide transporter 2 | chr2:487542-489707 FORWARD LENGTH=585
AT2G04350	LACS8	FELPAKIK	681	676	683	6	k6: GlyGly (+114.04)	N	2		2	0	0	0	0	0															2														| Symbols: LACS8 | AMP-dependent synthetase and ligase family protein | chr2:1516086-1519178 FORWARD LENGTH=720
AT2G13610	ABC-2 type transporter family protein	IVKQFNSVLLLANGSTLK	249	247	264	3	k3: GlyGly (+114.04)	N	4		0	1	0	0	1	2						1																		2			1		| Symbols: | ABC-2 type transporter family protein | chr2:5673827-5675776 REVERSE LENGTH=649
AT2G13800	SERK5/BAK8	LADDTLVAVKR	303	294	304	10	k10: GlyGly (+114.04)	N	3		0	3	0	0	0	0							2	1																					| Symbols: ATSERK5, SERK5, BAK8 | somatic embryogenesis receptor-like kinase 5 | chr2:5753276-5757065 FORWARD LENGTH=601
AT2G17220	PBL32/KIN3	VAQLALKCLGPEPK	347	341	354	7	k7: GlyGly (+114.04), c8: Carbamidomethyl (+57.02)	N	14		2	7	0	2	0	3							4	3					1		1		2					2			1				| Symbols: | Protein kinase superfamily protein | chr2:7487866-7489768 REVERSE LENGTH=413
AT2G17220	PBL32/KIN3	ISDFGLAKLGPSASQSHITTR	242	235	255	8	k8: GlyGly (+114.04)	N	2		0	1	0	0	0	1							1															1							| Symbols: | Protein kinase superfamily protein | chr2:7487866-7489768 REVERSE LENGTH=413
AT2G17220	PBL32/KIN3	SENVLGEGGFGKVFK	99	88	102	12	k12: GlyGly (+114.04)	N	2		0	1	0	0	0	1							1															1							| Symbols: | Protein kinase superfamily protein | chr2:7487866-7489768 REVERSE LENGTH=413
AT2G18960	AHA1	GHVESVAKLK	934	927	936	8	k8: GlyGly (+114.04)	N	57		16	16	4	7	7	7		2	2	2		2	2	6	2		2	2	2	2	6	4	3	1	2		1	2			5	6	1		| Symbols: AHA1, PMA, OST2, HA1 | H(+)-ATPase 1 | chr2:8221858-8227268 FORWARD LENGTH=949
AT2G18960	AHA1	LKGLDIDTAGHHYTV	936	935	949	2	k2: GlyGly (+114.04)	N	33		7	6	6	4	2	8			1				5		3	2				2		2	2	3		3		3	2	3		2			| Symbols: AHA1, PMA, OST2, HA1 | H(+)-ATPase 1 | chr2:8221858-8227268 FORWARD LENGTH=949
AT2G18960	AHA1	VLRDGKWSEQEAAILVPGDIVSIK	139	134	157	6	k6: GlyGly (+114.04)	N	28		4	5	9	2	2	6							1	4						1	3	1	1	4	3	2		1	1	4		2			| Symbols: AHA1, PMA, OST2, HA1 | H(+)-ATPase 1 | chr2:8221858-8227268 FORWARD LENGTH=949
AT2G18960	AHA1	LLEGDPLKVDQSALTGESLPVTK	175	168	190	8	k8: GlyGly (+114.04)	N	25		7	5	5	2	2	4				2			2	1					1	2	4		2	2	1		2	2	2			2			| Symbols: AHA1, PMA, OST2, HA1 | H(+)-ATPase 1 | chr2:8221858-8227268 FORWARD LENGTH=949
AT2G18960	AHA1	LSVDKNLVEVFCK	343	339	351	5	k5: GlyGly (+114.04), c12: Carbamidomethyl (+57.02)	N	19		7	10	0	2	0	0		2				2	4	2	1				2		4	2													| Symbols: AHA1, PMA, OST2, HA1 | H(+)-ATPase 1 | chr2:8221858-8227268 FORWARD LENGTH=949
AT2G18960	AHA1	LSQQGAITKR	312	304	313	9	k9: GlyGly (+114.04)	N	18		2	8	4	2	2	0		1	1	1				5					1		1	2		2			2					1	1		| Symbols: AHA1, PMA, OST2, HA1 | H(+)-ATPase 1 | chr2:8221858-8227268 FORWARD LENGTH=949
AT2G18960	AHA1	DGKWSEQEAAILVPGDIVSIK	139	137	157	3	k3: GlyGly (+114.04)	N	16		7	2	4	1	2	0						1		1					1	3	3	1		1	1		2					2			| Symbols: AHA1, PMA, OST2, HA1 | H(+)-ATPase 1 | chr2:8221858-8227268 FORWARD LENGTH=949
AT2G18960	AHA1	GHVESVAKLK	934	927	936	8	k8: GlyGly (+114.04)	N	16		3	4	5	2	2	0					2	1		1		2		1				2		2			3					1	1		| Symbols: AHA1, PMA, OST2, HA1 | H(+)-ATPase 1 | chr2:8221858-8227268 FORWARD LENGTH=949
AT2G18960	AHA1	TGTLTLNKLSVDK	338	331	343	8	k8: GlyGly (+114.04)	N	12		4	7	1	0	0	0		2					3	2		2	1				1						1								| Symbols: AHA1, PMA, OST2, HA1 | H(+)-ATPase 1 | chr2:8221858-8227268 FORWARD LENGTH=949
AT2G18960	AHA1	ELSEIAEQAKR	911	902	912	10	k10: GlyGly (+114.04)	N	11		2	4	2	0	1	2							3	1						2					2				2				1		| Symbols: AHA1, PMA, OST2, HA1 | H(+)-ATPase 1 | chr2:8221858-8227268 FORWARD LENGTH=949
AT2G18960	AHA1	NLVEVFCKGVEK	351	344	355	8	c7: Carbamidomethyl (+57.02), k8: GlyGly (+114.04)	N	9		4	5	0	0	0	0		2	1				2		2		2																		| Symbols: AHA1, PMA, OST2, HA1 | H(+)-ATPase 1 | chr2:8221858-8227268 FORWARD LENGTH=949
AT2G18960	AHA1	KKVLSCIDK	442	441	449	2	k2: GlyGly (+114.04), c6: Carbamidomethyl (+57.02)	P	7		4	2	0	0	1	0		1	1						2				1		1											1			| Symbols: AHA1, PMA, OST2, HA1 | H(+)-ATPase 1 | chr2:8221858-8227268 FORWARD LENGTH=949
AT2G18960	AHA1	GSYRELSEIAEQAKR	911	898	912	14	k14: GlyGly (+114.04)	N	5		0	3	0	0	0	2			1				2																1	1					| Symbols: AHA1, PMA, OST2, HA1 | H(+)-ATPase 1 | chr2:8221858-8227268 FORWARD LENGTH=949
AT2G18960	AHA1	IPIEEVFQQLKCTR	27	17	30	11	k11: GlyGly (+114.04), c12: Carbamidomethyl (+57.02)	N	3		3	0	0	0	0	0										1			2																| Symbols: AHA1, PMA, OST2, HA1 | H(+)-ATPase 1 | chr2:8221858-8227268 FORWARD LENGTH=949
AT2G18960	AHA1	KVLSCIDKYAER	442	442	453	1	k1: GlyGly (+114.04), c5: Carbamidomethyl (+57.02)	P	3		1	2	0	0	0	0							1	1					1																| Symbols: AHA1, PMA, OST2, HA1 | H(+)-ATPase 1 | chr2:8221858-8227268 FORWARD LENGTH=949
AT2G18960	AHA1	KKVLSCIDK	441	441	449	1	k1: GlyGly (+114.04), c6: Carbamidomethyl (+57.02)	P	2		0	2	0	0	0	0			1					1																					| Symbols: AHA1, PMA, OST2, HA1 | H(+)-ATPase 1 | chr2:8221858-8227268 FORWARD LENGTH=949
AT2G18960	AHA1	LRELHTLKGHVESVAK	926	919	934	8	k8: GlyGly (+114.04)	N	2		0	1	1	0	0	0		1																	1										| Symbols: AHA1, PMA, OST2, HA1 | H(+)-ATPase 1 | chr2:8221858-8227268 FORWARD LENGTH=949
AT2G18960	AHA1	LSVDKNLVEVFCKGVEK	351	339	355	13	c12: Carbamidomethyl (+57.02), k13: GlyGly (+114.04)	P	2		0	1	0	0	1	0							1																			1			| Symbols: AHA1, PMA, OST2, HA1 | H(+)-ATPase 1 | chr2:8221858-8227268 FORWARD LENGTH=949
AT2G18960	AHA1	VENQDAIDAAMVGMLADPKEAR	386	368	389	19	m11: Oxidation (+15.99), m14: Oxidation (+15.99), k19: GlyGly (+114.04)	N	2		1	1	0	0	0	0		1							1																				| Symbols: AHA1, PMA, OST2, HA1 | H(+)-ATPase 1 | chr2:8221858-8227268 FORWARD LENGTH=949
AT2G18960	AHA1	VLSCIDKYAER	449	443	453	7	c4: Carbamidomethyl (+57.02), k7: GlyGly (+114.04)	N	2		1	1	0	0	0	0		1							1																				| Symbols: AHA1, PMA, OST2, HA1 | H(+)-ATPase 1 | chr2:8221858-8227268 FORWARD LENGTH=949
AT2G19110	HMA4	SLDGVKEYSVIVPSR	46	41	55	6	k6: GlyGly (+114.04)	N	9		3	3	1	1	0	1		1					2		1					1	1		1			1			1						| Symbols: HMA4, ATHMA4 | heavy metal atpase 4 | chr2:8279478-8286255 FORWARD LENGTH=1172
AT2G19130	S-locus lectin protein kinase family protein	IVLGWKLR	591	586	593	6	k6: GlyGly (+114.04)	N	5		1	1	0	0	2	1								1					1									1					2		| Symbols: | S-locus lectin protein kinase family protein | chr2:8293789-8296275 FORWARD LENGTH=828
AT2G19730	Ribosomal L28e protein family	AVANQVVDNYYRPDLKK	115	100	116	16	k16: GlyGly (+114.04)	N	3		0	2	0	0	0	1								2															1						| Symbols: | Ribosomal L28e protein family | chr2:8511752-8512995 FORWARD LENGTH=143
AT2G19730	Ribosomal L28e protein family	AVANQVVDNYYRPDLKK	115	100	116	16	k16: GlyGly (+114.04)	N	2		0	0	1	0	1	0																				1						1			| Symbols: | Ribosomal L28e protein family | chr2:8511752-8512995 FORWARD LENGTH=143
AT2G19750	Ribosomal protein S30 family protein	FVTAVVGFGKK	53	44	54	10	k10: GlyGly (+114.04)	N	3		0	1	0	0	0	2								1														2							| Symbols: | Ribosomal protein S30 family protein | chr2:8515037-8515806 FORWARD LENGTH=62
AT2G20140	AAA-type ATPase family protein	TLLAKAVANSTSATFLR	240	236	252	5	k5: GlyGly (+114.04)	N	4		1	0	2	0	0	1														1				2				1							| Symbols: | AAA-type ATPase family protein | chr2:8692736-8694837 FORWARD LENGTH=443
AT2G20230	Tetraspanin family protein	YGLNQSPPVNPKG	269	258	270	12	k12: GlyGly (+114.04)	N	16		2	5	5	0	0	4			1			2	2						2					1	2	2		1	2	1					| Symbols: | Tetraspanin family protein | chr2:8725762-8727388 FORWARD LENGTH=270
AT2G20230	Tetraspanin family protein	TWDPLLGPQGNQAPAGSSKIENWSSR	246	228	253	19	k19: GlyGly (+114.04)	N	10		0	1	4	0	2	3							1											2	1	1		2		1			2		| Symbols: | Tetraspanin family protein | chr2:8725762-8727388 FORWARD LENGTH=270
AT2G20230	Tetraspanin family protein	IREKYGLNQSPPVNPK	257	254	269	4	k4: GlyGly (+114.04)	N	2		0	0	1	0	0	1																		1					1						| Symbols: | Tetraspanin family protein | chr2:8725762-8727388 FORWARD LENGTH=270
AT2G20740	Tetraspanin family protein	LMKGQTGER	215	213	221	3	k3: GlyGly (+114.04)	N	4		1	1	0	1	1	0								1					1				1										1		| Symbols: | Tetraspanin family protein | chr2:8935788-8937292 FORWARD LENGTH=221
AT2G20740	Tetraspanin family protein	QPPPYVVGEPMYGAKPGAWTVR	205	191	212	15	m11: Oxidation (+15.99), k15: GlyGly (+114.04)	N	2		0	0	0	2	0	0																2													| Symbols: | Tetraspanin family protein | chr2:8935788-8937292 FORWARD LENGTH=221
AT2G20990	SYTA	FHLIDSKNGK	565	559	568	7	k7: GlyGly (+114.04)	N	2		1	0	0	0	0	1														1										1					| Symbols: SYTA | synaptotagmin A | chr2:9014827-9017829 FORWARD LENGTH=579
AT2G21410	VHA-A2	QVKLGFLTGLVPR	191	189	201	3	k3: GlyGly (+114.04)	N	3		1	0	0	0	0	2															1							2							| Symbols: VHA-A2 | vacuolar proton ATPase A2 | chr2:9162703-9168141 FORWARD LENGTH=821
AT2G21410	VHA-A2	SVDPTKQVK	188	183	191	6	k6: GlyGly (+114.04)	N	2		1	0	0	0	0	1															1							1							| Symbols: VHA-A2 | vacuolar proton ATPase A2 | chr2:9162703-9168141 FORWARD LENGTH=821
AT2G21410	VHA-A2	TYAAQIKR	69	63	70	7	k7: GlyGly (+114.04)	N	2		2	0	0	0	0	0															2														| Symbols: VHA-A2 | vacuolar proton ATPase A2 | chr2:9162703-9168141 FORWARD LENGTH=821
AT2G23200	CrRLK1L-1 family protein	SKGTIDEILDPSLIGQIETNSLKK	710	709	732	2	k2: GlyGly (+114.04)	P	3		0	3	0	0	0	0							3																						| Symbols: | Protein kinase superfamily protein | chr2:9879351-9881855 FORWARD LENGTH=834
AT2G23950	CLERK	GKFGDGTVVAVKR	317	316	328	2	k2: GlyGly (+114.04)	P	8		2	2	1	0	1	2								2							2						1				2	1			| Symbols: | Leucine-rich repeat protein kinase family protein | chr2:10187204-10189969 REVERSE LENGTH=634
AT2G25070	Protein phosphatase 2C family protein	ILKAGGFIHAGR	211	209	220	3	k3: GlyGly (+114.04)	N	5		1	2	0	0	1	1				1				1		1												1					1		| Symbols: | Protein phosphatase 2C family protein | chr2:10663517-10665366 REVERSE LENGTH=355
AT2G25270	Unknown protein	EALPEFSESKEIVR	538	529	542	10	k10: GlyGly (+114.04)	N	5		2	3	0	0	0	0		1		1			1		1					1															| Symbols: | unknown protein; LOCATED IN: plasma membrane; EXPRESSED IN: 18 plant structures; EXPRESSED DURING: 13 growth stages; BEST Arabidopsis thaliana protein match is: unknown protein (TAIR:AT2G12400.1); Has 35333 Blast hits to 34131 proteins in 2444 species: Archae - 798; Bacteria - 22429; Metazoa - 974; Fungi - 991; Plants - 531; Viruses - 0; Other Eukaryotes - 9610 (source: NCBI BLink). …
AT2G25450	2-oxoglutarate (2OG) and Fe(II)-dependent oxygenase superfamily protein	GLVDAGVTKVPR	31	23	34	9	k9: GlyGly (+114.04)	N	2		1	1	0	0	0	0		1							1																				| Symbols: | 2-oxoglutarate (2OG) and Fe(II)-dependent oxygenase superfamily protein | chr2:10830286-10831563 REVERSE LENGTH=359
AT2G26070	RTE1 | Protein of unknown function (DUF778)	YGFKHTDFGTAR	128	125	136	4	k4: GlyGly (+114.04)	N	2		0	1	0	0	1	0							1																			1			| Symbols: RTE1 | Protein of unknown function (DUF778) | chr2:11105741-11106607 REVERSE LENGTH=250
AT2G26250	FDH/KCS10	TSTTTSFSTSATAKTNGIK	421	408	426	14	k14: GlyGly (+114.04)	N	2		1	0	0	0	0	1														1									1						| Symbols: FDH, KCS10 | 3-ketoacyl-CoA synthase 10 | chr2:11170799-11173059 REVERSE LENGTH=550
AT2G26300	GPA1	LSDINYIPTKEDVLYAR	183	174	190	10	k10: GlyGly (+114.04)	N	5		1	0	1	0	1	2															1					1		2				1			| Symbols: GPA1, GP ALPHA 1, ATGPA1 | G protein alpha subunit 1 | chr2:11198087-11200822 FORWARD LENGTH=383
AT2G26330	ERECTA	CVLKNCKPVAIKR	668	665	677	4	c1: Carbamidomethyl (+57.02), k4: GlyGly (+114.04), c6: Carbamidomethyl (+57.02)	P	2		0	1	1	0	0	0							1														1								| Symbols: ER, QRP1 | Leucine-rich receptor-like protein kinase family protein | chr2:11208367-11213895 REVERSE LENGTH=976
AT2G26730	LRR-III family protein kinase	TKQPKPAGVATR	293	292	303	2	k2: GlyGly (+114.04)	P	9		4	4	1	0	0	0		1	2	1						1	1		1		1						1								| Symbols: | Leucine-rich repeat protein kinase family protein | chr2:11388621-11391286 FORWARD LENGTH=658
AT2G26730	LRR-III family protein kinase	AYYYSKDEK	416	411	419	6	k6: GlyGly (+114.04)	N	4		0	2	0	2	0	0		1						1								1	1												| Symbols: | Leucine-rich repeat protein kinase family protein | chr2:11388621-11391286 FORWARD LENGTH=658
AT2G26910	PDR4	SCELIKYFESIEGVQK	1064	1059	1074	6	c2: Carbamidomethyl (+57.02), k6: GlyGly (+114.04)	N	4		0	4	0	0	0	0							4																						| Symbols: PDR4, ATPDR4 | pleiotropic drug resistance 4 | chr2:11481623-11487874 FORWARD LENGTH=1420
AT2G26910	PDR4	NKELIEVLSKPSNIAK	1123	1114	1129	10	k10: GlyGly (+114.04)	P	3		0	1	0	0	0	2							1																2						| Symbols: PDR4, ATPDR4 | pleiotropic drug resistance 4 | chr2:11481623-11487874 FORWARD LENGTH=1420
AT2G26910	PDR4	YVPPGKFAEAFR	443	438	449	6	k6: GlyGly (+114.04)	N	2		1	0	0	0	1	0															1												1		| Symbols: PDR4, ATPDR4 | pleiotropic drug resistance 4 | chr2:11481623-11487874 FORWARD LENGTH=1420
AT2G27350	OTU-like cysteine protease family protein	HVDKEQVKAAIK	364	357	368	8	k8: GlyGly (+114.04)	P	4		1	1	0	0	1	1							1							1								1					1		| Symbols: | OTU-like cysteine protease family protein | chr2:11699780-11702363 REVERSE LENGTH=506
AT2G27690	CYP94C1	KLASLELGSVSVR	126	126	138	1	k1: GlyGly (+114.04)	N	3		2	1	0	0	0	0				1							2																		| Symbols: CYP94C1 | cytochrome P450, family 94, subfamily C, polypeptide 1 | chr2:11809373-11810860 FORWARD LENGTH=495
AT2G27810	ATNAT12	EKPPPPPPGSVAVPVKDQPVKR	111	96	117	16	k16: GlyGly (+114.04)	P	3		0	1	1	0	0	1							1											1					1						| Symbols: ATNAT12, NAT12 | nucleobase-ascorbate transporter 12 | chr2:11852338-11855988 FORWARD LENGTH=709
AT2G28070	ABC-2 type transporter family protein	YSDKVVK	132	129	135	4	k4: GlyGly (+114.04)	N	3		0	2	0	0	1	0								2																			1		| Symbols: | ABC-2 type transporter family protein | chr2:11956432-11959782 FORWARD LENGTH=730
AT2G28070	ABC-2 type transporter family protein	LTEREGTQLKSK	432	423	434	10	k10: GlyGly (+114.04)	N	2		0	1	0	0	1	0								1																			1		| Symbols: | ABC-2 type transporter family protein | chr2:11956432-11959782 FORWARD LENGTH=730
AT2G28120	Major facilitator superfamily protein	KAVEFVGK	570	570	577	1	k1: GlyGly (+114.04)	N	22		6	8	2	2	2	2		2	2	1		1		2	1	2	2	1					2	1			1	2				2			| Symbols: | Major facilitator superfamily protein | chr2:11985934-11987667 FORWARD LENGTH=577
AT2G28120	Major facilitator superfamily protein	KAVEFVGK	570	570	577	1	k1: GlyGly (+114.04)	N	11		1	5	1	1	1	2		1	1		1			2	1							1		1				1			1	1			| Symbols: | Major facilitator superfamily protein | chr2:11985934-11987667 FORWARD LENGTH=577
AT2G28520	VHA-A1	ICEAFGANCYPVPEDTTKQR	275	258	277	18	c2: Carbamidomethyl (+57.02), c9: Carbamidomethyl (+57.02), k18: GlyGly (+114.04)	N	10		2	3	1	0	3	1							2	1					1		1						1				1	3			| Symbols: VHA-A1 | vacuolar proton ATPase A1 | chr2:12210026-12215532 FORWARD LENGTH=817
AT2G30230	unknown protein	ILILSPESELKR	73	63	74	11	k11: GlyGly (+114.04)	N	10		1	3	1	1	1	3							1	2					1				1	1				2		1		1			| Symbols: | unknown protein; FUNCTIONS IN: molecular_function unknown; INVOLVED IN: biological_process unknown; LOCATED IN: endomembrane system; BEST Arabidopsis thaliana protein match is: unknown protein (TAIR:AT1G06980.1); Has 167 Blast hits to 167 proteins in 14 species: Archae - 0; Bacteria - 0; Metazoa - 0; Fungi - 0; Plants - 167; Viruses - 0; Other Eukaryotes - 0 (source: NCBI BLink). | c…
AT2G30490	C4H/CYP73A5/REF3	IMTVPFFTNKVVQQNR	141	132	147	10	m2: Oxidation (+15.99), k10: GlyGly (+114.04)	N	2		0	0	0	0	0	2																						2							| Symbols: ATC4H, C4H, CYP73A5, REF3 | cinnamate-4-hydroxylase | chr2:12993861-12995683 REVERSE LENGTH=505
AT2G30490	C4H/CYP73A5/REF3	KNPDSATKGIVLR	170	163	175	8	k8: GlyGly (+114.04)	P	2		1	1	0	0	0	0							1							1															| Symbols: ATC4H, C4H, CYP73A5, REF3 | cinnamate-4-hydroxylase | chr2:12993861-12995683 REVERSE LENGTH=505
AT2G30520	RPT2	AVVVLPEALKTR	490	481	492	10	k10: GlyGly (+114.04)	N	6		2	2	0	0	1	1							2						1	1											1		1		| Symbols: RPT2 | Phototropic-responsive NPH3 family protein | chr2:13002920-13005573 REVERSE LENGTH=593
AT2G30620	Winged-helix DNA-binding transcription factor family protein	GKVAAAVAPAK	156	155	165	2	k2: GlyGly (+114.04)	N	24		4	5	4	3	2	6						1		4				1	1		2	1	2	2			2	2			4		2		| Symbols: | winged-helix DNA-binding transcription factor family protein | chr2:13045360-13046267 FORWARD LENGTH=273
AT2G30620	Winged-helix DNA-binding transcription factor family protein	SVAAVSKTK	209	203	211	7	k7: GlyGly (+114.04)	N	2		0	0	0	0	1	1																						1					1		| Symbols: | winged-helix DNA-binding transcription factor family protein | chr2:13045360-13046267 FORWARD LENGTH=273
AT2G30740	PTI1-2	TDNFGSKSLIGEGSYGR	74	68	84	7	k7: GlyGly (+114.04)	N	24		4	4	5	2	3	6							2	2						2	2		2	1	2	1	1	2	2	2		2	1		| Symbols: | Protein kinase superfamily protein | chr2:13096399-13098285 FORWARD LENGTH=366
AT2G30740	PTI1-2	NQKPQAVVKPEAQK	38	36	49	3	k3: GlyGly (+114.04)	P	3		0	3	0	0	0	0		2	1																										| Symbols: | Protein kinase superfamily protein | chr2:13096399-13098285 FORWARD LENGTH=366
AT2G30750	CYP71A12	LLSEDVKVK	383	377	385	7	k7: GlyGly (+114.04)	N	3		0	3	0	0	0	0							3																						| Symbols: CYP71A12 | cytochrome P450, family 71, subfamily A, polypeptide 12 | chr2:13099486-13101389 REVERSE LENGTH=503
AT2G30870	GSTF10/ERD13/GSTF4	VLTIYAPLFASSKR	14	2	15	13	k13: GlyGly (+114.04)	N	10		3	3	0	0	2	2		1					2			1		1			1							2				1	1		| Symbols: ATGSTF10, ERD13, ATGSTF4, GSTF10 | glutathione S-transferase PHI 10 | chr2:13141490-13142392 FORWARD LENGTH=215
AT2G30930	Unknown protein	SLLQTFEAKSSDISSK	102	94	109	9	k9: GlyGly (+114.04)	N	4		1	1	0	0	1	1							1							1								1					1		| Symbols: | unknown protein; FUNCTIONS IN: molecular_function unknown; INVOLVED IN: biological_process unknown; LOCATED IN: chloroplast, plasma membrane, membrane; EXPRESSED IN: 24 plant structures; EXPRESSED DURING: 14 growth stages; BEST Arabidopsis thaliana protein match is: unknown protein (TAIR:AT1G06540.1); Has 194 Blast hits to 176 proteins in 78 species: Archae - 0; Bacteria - 101; Metaz…
AT2G30930	Unknown protein	DAVDKAFSR	83	79	87	5	k5: GlyGly (+114.04)	N	2		0	2	0	0	0	0							2																						| Symbols: | unknown protein; FUNCTIONS IN: molecular_function unknown; INVOLVED IN: biological_process unknown; LOCATED IN: chloroplast, plasma membrane, membrane; EXPRESSED IN: 24 plant structures; EXPRESSED DURING: 14 growth stages; BEST Arabidopsis thaliana protein match is: unknown protein (TAIR:AT1G06540.1); Has 194 Blast hits to 176 proteins in 78 species: Archae - 0; Bacteria - 101; Metaz…
AT2G30930	Unknown protein	TEAAAAPDKASGVSTQAK	69	61	78	9	k9: GlyGly (+114.04)	N	2		1	1	0	0	0	0							1							1															| Symbols: | unknown protein; FUNCTIONS IN: molecular_function unknown; INVOLVED IN: biological_process unknown; LOCATED IN: chloroplast, plasma membrane, membrane; EXPRESSED IN: 24 plant structures; EXPRESSED DURING: 14 growth stages; BEST Arabidopsis thaliana protein match is: unknown protein (TAIR:AT1G06540.1); Has 194 Blast hits to 176 proteins in 78 species: Archae - 0; Bacteria - 101; Metaz…
AT2G32730	26S proteasome regulatory complex, non-ATPase subcomplex, Rpn2/Psmd1 subunit	TSGPEKPVNESGSGKGK	880	866	882	15	k15: GlyGly (+114.04)	P	4		0	1	0	1	2	0								1									1										2		| Symbols: | 26S proteasome regulatory complex, non-ATPase subcomplex, Rpn2/Psmd1 subunit | chr2:13880189-13885464 FORWARD LENGTH=1004
AT2G32730	26S proteasome regulatory complex, non-ATPase subcomplex, Rpn2/Psmd1 subunit	TSGPEKPVNESGSGKGK	880	866	882	15	k15: GlyGly (+114.04)	P	3		1	0	1	0	0	1															1						1	1							| Symbols: | 26S proteasome regulatory complex, non-ATPase subcomplex, Rpn2/Psmd1 subunit | chr2:13880189-13885464 FORWARD LENGTH=1004
AT2G35635	UBQ7	AKIQDKEGIPPDQQR	29	28	42	2	k2: GlyGly (+114.04)	P	480		140	134	63	48	46	49		35	29	19			29	22	29	23	22			22	44	48		27	20	16		30	19			21	25		| Symbols: UBQ7, RUB2 | ubiquitin 7 | chr2:14981044-14981943 FORWARD LENGTH=154
AT2G35635	UBQ7	LIFAGKQLEDGR	48	43	54	6	k6: GlyGly (+114.04)	N	283		97	78	32	17	29	30		16	11	16			21	14	21	7	20			21	28	17		13	9	10		15	15			13	16		| Symbols: UBQ7, RUB2 | ubiquitin 7 | chr2:14981044-14981943 FORWARD LENGTH=154
AT2G35635	UBQ7	MQIFVKTLTGK	6	1	11	6	m1: Oxidation (+15.99), k6: GlyGly (+114.04)	N	125		35	37	19	10	10	14		8	8	5			9	7	6	4	4			8	13	10		5	7	7		6	8			7	3		| Symbols: UBQ7, RUB2 | ubiquitin 7 | chr2:14981044-14981943 FORWARD LENGTH=154
AT2G35635	UBQ7	TLADYNIQKESTLHLVLR	63	55	72	9	k9: GlyGly (+114.04)	N	120		34	34	19	6	13	14		9	6	6			10	3	12	3	6			6	7	6		8	6	5		9	5			4	9		| Symbols: UBQ7, RUB2 | ubiquitin 7 | chr2:14981044-14981943 FORWARD LENGTH=154
AT2G35635	UBQ7	LIFAGKQLEDGRTLADYNIQK	48	43	63	6	k6: GlyGly (+114.04)	N	81		25	20	15	2	4	15		6	5	5			4		3	2	7			8	5	2		5	7	3		9	6				4		| Symbols: UBQ7, RUB2 | ubiquitin 7 | chr2:14981044-14981943 FORWARD LENGTH=154
AT2G35635	UBQ7	MQIFVKTLTGK	6	1	11	6	k6: GlyGly (+114.04)	N	50		14	11	12	3	4	6		1	4				4	2	3	3				4	4	3		4	4	4		2	4			3	1		| Symbols: UBQ7, RUB2 | ubiquitin 7 | chr2:14981044-14981943 FORWARD LENGTH=154
AT2G35635	UBQ7	TLTGKTITLEVESSDTIDNVK	11	7	27	5	k5: GlyGly (+114.04)	N	50		14	13	10	3	3	7		2	4	1			4	2	4	3	2			2	3	3		4	4	2		5	2			1	2		| Symbols: UBQ7, RUB2 | ubiquitin 7 | chr2:14981044-14981943 FORWARD LENGTH=154
AT2G35635	UBQ7	AKIQDKEGIPPDQQR	33	28	42	6	k6: GlyGly (+114.04)	P	41		9	12	7	4	5	4			4	2			2	4		2	2			2	3	4		2	1	4		2	2			4	1		| Symbols: UBQ7, RUB2 | ubiquitin 7 | chr2:14981044-14981943 FORWARD LENGTH=154
AT2G35635	UBQ7	QLEDGRTLADYNIQKESTLHLVLR	63	49	72	15	k15: GlyGly (+114.04)	N	40		11	14	6	2	3	4		3	1	2			5	3	3	1	1			3	3	2		1	2	3		1	3			2	1		| Symbols: UBQ7, RUB2 | ubiquitin 7 | chr2:14981044-14981943 FORWARD LENGTH=154
AT2G35635	UBQ7	TLTGKTITLEVESSDTIDNVKAK	11	7	29	5	k5: GlyGly (+114.04)	P	20		4	6	5	0	1	4		3	3						2	2								2	3			4					1		| Symbols: UBQ7, RUB2 | ubiquitin 7 | chr2:14981044-14981943 FORWARD LENGTH=154
AT2G35635	UBQ7	LIYAGKQLADDK	124	119	130	6	k6: GlyGly (+114.04)	N	17		7	7	2	0	0	1			1	2			3	1	1	1	1			1	3				1	1			1						| Symbols: UBQ7, RUB2 | ubiquitin 7 | chr2:14981044-14981943 FORWARD LENGTH=154
AT2G35635	UBQ7	LIYAGKQLADDKTAK	124	119	133	6	k6: GlyGly (+114.04)	P	15		3	3	2	3	3	1		1					1	1			1			1	1	3		1	1			1				1	2		| Symbols: UBQ7, RUB2 | ubiquitin 7 | chr2:14981044-14981943 FORWARD LENGTH=154
AT2G35635	UBQ7	TITLEVESSDTIDNVKAK	27	12	29	16	k16: GlyGly (+114.04)	N	2		1	0	1	0	0	0														1					1										| Symbols: UBQ7, RUB2 | ubiquitin 7 | chr2:14981044-14981943 FORWARD LENGTH=154
AT2G35720	OWL1	SAITVGWKK	267	260	268	8	k8: GlyGly (+114.04)	N	2		1	0	0	0	0	1													1									1							| Symbols: OWL1 | DNAJ heat shock N-terminal domain-containing protein | chr2:15016883-15019866 FORWARD LENGTH=538
AT2G36100	Uncharacterised protein family (UPF0497)	AKESTTIDVGEPSTVTKSSSHVVK	18	2	25	17	k17: GlyGly (+114.04)	P	2		0	1	1	0	0	0							1												1										| Symbols: | Uncharacterised protein family (UPF0497) | chr2:15159744-15160669 REVERSE LENGTH=206
AT2G36380	PDR6	AKTHPAALVTQK	507	506	517	2	k2: GlyGly (+114.04)	N	2		0	2	0	0	0	0		2																											| Symbols: PDR6, ATPDR6 | pleiotropic drug resistance 6 | chr2:15257583-15263627 FORWARD LENGTH=1453
AT2G36570	PXC1	SGSVETGFVGGGEGKRR	319	305	321	15	k15: GlyGly (+114.04)	N	4		0	1	3	0	0	0								1											1		2								| Symbols: | Leucine-rich repeat protein kinase family protein | chr2:15335583-15337725 FORWARD LENGTH=672
AT2G36850	GSL08	FLSKPKGR	469	464	471	6	k6: GlyGly (+114.04)	P	3		0	2	0	0	1	0		1						1																		1			| Symbols: ATGSL08, GSL8, GSL08, ATGSL8, CHOR | glucan synthase-like 8 | chr2:15454935-15469666 REVERSE LENGTH=1904
AT2G36910	PGP1/ABCB1	VANAHSFIIKLPDGFDTQVGER	491	482	503	10	k10: GlyGly (+114.04)	N	2		1	1	0	0	0	0		1								1																			| Symbols: ATPGP1, PGP1, ABCB1 | ATP binding cassette subfamily B1 | chr2:15502162-15507050 FORWARD LENGTH=1286
AT2G37040	PAL1	AVLPKEVEAAR	641	637	647	5	k5: GlyGly (+114.04)	N	2		1	1	0	0	0	0		1									1																		| Symbols: PAL1, ATPAL1 | PHE ammonia lyase 1 | chr2:15557602-15560237 REVERSE LENGTH=725
AT2G37040	PAL1	TKNGVALQK	132	131	139	2	k2: GlyGly (+114.04)	N	2		0	0	0	0	0	2																						2							| Symbols: PAL1, ATPAL1 | PHE ammonia lyase 1 | chr2:15557602-15560237 REVERSE LENGTH=725
AT2G37050	BSR050	TSNILLDKHMR	740	733	743	8	k8: GlyGly (+114.04), m10: Oxidation (+15.99)	N	5		2	1	2	0	0	0								1							2						2								| Symbols: | Leucine-rich repeat protein kinase family protein | chr2:15569290-15573477 FORWARD LENGTH=934
AT2G37110	PLAC8 family protein	VNENDGKICSKR	34	24	35	11	c9: Carbamidomethyl (+57.02), k11: GlyGly (+114.04)	P	7		2	0	1	2	2	0															2	2					1					2			| Symbols: | PLAC8 family protein | chr2:15592689-15593726 FORWARD LENGTH=242
AT2G37170	PIP2B/PIP2;2	AKDVEGPEGFQTR	3	2	14	2	k2: GlyGly (+114.04)	N	58		11	14	11	9	4	9		1	3		3	1	2	4		1		2		4	4	5	4	3	3	2	3	2	2	2	3	2	2		| Symbols: PIP2B, PIP2;2 | plasma membrane intrinsic protein 2 | chr2:15613624-15614791 REVERSE LENGTH=285
AT2G37470	Histone superfamily protein	AVTKFTS	135	132	138	4	k4: GlyGly (+114.04)	N	2		0	1	1	0	0	0						1												1											| Symbols: | Histone superfamily protein | chr2:15736832-15737248 FORWARD LENGTH=138
AT2G37710	RLK/LECRK-IV.1	GVMPGTKLEIAVKR	370	364	377	7	m3: Oxidation (+15.99), k7: GlyGly (+114.04)	P	2		0	2	0	0	0	0				2																									| Symbols: RLK | receptor lectin kinase | chr2:15814934-15816961 REVERSE LENGTH=675
AT2G38360	PRA1.B4	SALSKPESISDAAVR	68	64	78	5	k5: GlyGly (+114.04)	N	2		1	1	0	0	0	0								1						1															| Symbols: PRA1.B4 | prenylated RAB acceptor 1.B4 | chr2:16069840-16070502 REVERSE LENGTH=220
AT2G38810	HTA8	SLVNKVTKD	132	128	136	5	k5: GlyGly (+114.04)	P	26		7	11	5	0	1	2		2	1	2		1	2	3	1	1	1		1	1	2				2	2	1		2			1			| Symbols: HTA8 | histone H2A 8 | chr2:16219444-16220679 REVERSE LENGTH=136
AT2G38940	ATPT2/PHT1;4	YTALVAKDAK	248	242	251	7	k7: GlyGly (+114.04)	N	28		5	9	2	3	1	8		2	1			1	1	4				1	1		3	2	1	1			1	2	2	2	2		1		| Symbols: ATPT2, PHT1;4 | phosphate transporter 1;4 | chr2:16258500-16260104 FORWARD LENGTH=534
AT2G38940	ATPT2/PHT1;4	DAKQAASDMSK	251	249	259	3	k3: GlyGly (+114.04)	N	11		1	3	0	0	3	4								3					1									4				1	2		| Symbols: ATPT2, PHT1;4 | phosphate transporter 1;4 | chr2:16258500-16260104 FORWARD LENGTH=534
AT2G38940	ATPT2/PHT1;4	YTALVAKDAK	248	242	251	7	k7: GlyGly (+114.04)	N	2		0	0	0	1	0	1																	1							1					| Symbols: ATPT2, PHT1;4 | phosphate transporter 1;4 | chr2:16258500-16260104 FORWARD LENGTH=534
AT2G39210	Major facilitator superfamily protein	QVALNDPAPINVVTEKPK	292	277	294	16	k16: GlyGly (+114.04)	N	2		0	2	0	0	0	0							2																						| Symbols: | Major facilitator superfamily protein | chr2:16366287-16368231 REVERSE LENGTH=601
AT2G39660	BIK1	SFTFNELKLATR	61	54	65	8	k8: GlyGly (+114.04)	N	9		1	3	1	2	1	1			1				2							1			2	1				1					1		| Symbols: BIK1 | botrytis-induced kinase1 | chr2:16531943-16533601 FORWARD LENGTH=395
AT2G39660	BIK1	SSSTVAAAQKTEGEILSSTPVK	41	32	53	10	k10: GlyGly (+114.04)	N	9		1	2	3	0	1	2							2							1					2	1				2			1		| Symbols: BIK1 | botrytis-induced kinase1 | chr2:16531943-16533601 FORWARD LENGTH=395
AT2G39660	BIK1	FTQKPFGR	388	385	392	4	k4: GlyGly (+114.04)	N	2		1	0	0	0	0	1														1									1						| Symbols: BIK1 | botrytis-induced kinase1 | chr2:16531943-16533601 FORWARD LENGTH=395
AT2G41560	ACA4	SLAQKGGVEELAK	115	111	123	5	k5: GlyGly (+114.04)	N	4		0	0	0	1	0	3																	1					1		2					| Symbols: ACA4 | autoinhibited Ca(2+)-ATPase, isoform 4 | chr2:17332256-17337179 REVERSE LENGTH=1030
AT2G41560	ACA4	LTDEVKK	89	84	90	6	k6: GlyGly (+114.04)	N	3		2	0	0	0	1	0									2																		1		| Symbols: ACA4 | autoinhibited Ca(2+)-ATPase, isoform 4 | chr2:17332256-17337179 REVERSE LENGTH=1030
AT2G41560	ACA4	GGVEELAKK	123	116	124	8	k8: GlyGly (+114.04)	N	2		0	1	0	0	0	1								1														1							| Symbols: ACA4 | autoinhibited Ca(2+)-ATPase, isoform 4 | chr2:17332256-17337179 REVERSE LENGTH=1030
AT2G41840	Ribosomal protein S5 family protein	SPYQEHTDFLASKALSTSKPDPVVEDQA	270	258	285	13	k13: GlyGly (+114.04)	P	20		3	5	5	3	1	3				1			3	1	1					2		3		2		3		1	1	1		1			| Symbols: | Ribosomal protein S5 family protein | chr2:17460016-17461398 REVERSE LENGTH=285
AT2G41840	Ribosomal protein S5 family protein	ALSTSKPDPVVEDQA	276	271	285	6	k6: GlyGly (+114.04)	N	11		4	3	1	0	1	2			1				2		1	1				1	1				1				1		1		1		| Symbols: | Ribosomal protein S5 family protein | chr2:17460016-17461398 REVERSE LENGTH=285
AT2G42600	ATPPC2	EYGVKLTMFHGR	627	623	634	5	k5: GlyGly (+114.04), m8: Oxidation (+15.99)	N	5		5	0	0	0	0	0														5															| Symbols: ATPPC2, PPC2 | phosphoenolpyruvate carboxylase 2 | chr2:17734541-17738679 REVERSE LENGTH=963
AT2G42600	ATPPC2	EYGVKLTMFHGR	627	623	634	5	k5: GlyGly (+114.04)	N	2		2	0	0	0	0	0														2															| Symbols: ATPPC2, PPC2 | phosphoenolpyruvate carboxylase 2 | chr2:17734541-17738679 REVERSE LENGTH=963
AT2G45820	Remorin family protein	KAAVEAQLR	115	115	123	1	k1: GlyGly (+114.04)	N	14		9	3	0	0	2	0		2	1						2	2	1	4														2			| Symbols: | Remorin family protein | chr2:18863147-18864576 REVERSE LENGTH=190
AT2G45820	Remorin family protein	TSFIKAWEESEK	86	82	93	5	k5: GlyGly (+114.04)	N	7		2	2	1	0	1	1							2							2				1				1					1		| Symbols: | Remorin family protein | chr2:18863147-18864576 REVERSE LENGTH=190
AT2G45960	PIP1B/PIP1;2	VGANKFPER	14	10	18	5	k5: GlyGly (+114.04)	N	17		5	5	1	3	1	2		1	1	2				1	1		2				2	1	2				1	1			1	1			| Symbols: PIP1B, TMP-A, ATHH2, PIP1;2 | plasma membrane intrinsic protein 1B | chr2:18910450-18911579 FORWARD LENGTH=274
AT2G46800	ZAT/ATMTP1/ATCDF1	EIDATKLEK	331	326	334	6	k6: GlyGly (+114.04)	N	3		1	2	0	0	0	0		1					1		1																				| Symbols: ZAT, ATMTP1, MTP1, ZAT1, ATCDF1 | zinc transporter of Arabidopsis thaliana | chr2:19238128-19239324 FORWARD LENGTH=398
AT2G47000	MDR4/PGP4/ABCB4	VLDNVKGDIELR	1039	1034	1045	6	k6: GlyGly (+114.04)	N	27		6	7	4	0	4	6		2				1	3	1					1	2	3			2	1	1		3	3			1	3		| Symbols: MDR4, PGP4, ABCB4, ATPGP4 | ATP binding cassette subfamily B4 | chr2:19310008-19314750 REVERSE LENGTH=1286
AT2G47000	MDR4/PGP4/ABCB4	LSTIKNADVIAVVK	1244	1240	1253	5	k5: GlyGly (+114.04)	N	15		3	5	2	2	0	3						1	2	2						1	2		2	2				3							| Symbols: MDR4, PGP4, ABCB4, ATPGP4 | ATP binding cassette subfamily B4 | chr2:19310008-19314750 REVERSE LENGTH=1286
AT2G47000	MDR4/PGP4/ABCB4	TVASFTGEKQAISNYNK	263	255	271	9	k9: GlyGly (+114.04)	N	2		0	2	0	0	0	0							1	1																					| Symbols: MDR4, PGP4, ABCB4, ATPGP4 | ATP binding cassette subfamily B4 | chr2:19310008-19314750 REVERSE LENGTH=1286
AT2G47060	PTI1-4	HHQASETAQKGPPVVK	46	37	52	10	k10: GlyGly (+114.04)	N	9		2	2	3	0	0	2			1				1		2										1	2				2					| Symbols: | Protein kinase superfamily protein | chr2:19333116-19334759 REVERSE LENGTH=365
AT2G47110	UBQ6	AKIQDKEGIPPDQQR	29	28	42	2	k2: GlyGly (+114.04)	P	551		168	200	40	32	43	68		35	29	19	20	24	29	44	29	23	22	28		22	44		32		20		20	30	19	19		18	25		| Symbols: UBQ6 | ubiquitin 6 | chr2:19344701-19345174 FORWARD LENGTH=157
AT2G47110	UBQ6	LIFAGKQLEDGR	48	43	54	6	k6: GlyGly (+114.04)	N	304		116	97	15	14	24	38		16	11	16	5	7	21	21	21	7	20	19		21	28		14		9		6	15	15	8		8	16		| Symbols: UBQ6 | ubiquitin 6 | chr2:19344701-19345174 FORWARD LENGTH=157
AT2G47110	UBQ6	TLADYNIQKESTLHLVLR	63	55	72	9	k9: GlyGly (+114.04)	N	138		41	50	6	7	16	18		9	6	6	3	8	10	8	12	3	6	7		6	7		7		6			9	5	4		7	9		| Symbols: UBQ6 | ubiquitin 6 | chr2:19344701-19345174 FORWARD LENGTH=157
AT2G47110	UBQ6	MQIFVKTLTGK	6	1	11	6	m1: Oxidation (+15.99), k6: GlyGly (+114.04)	N	127		39	45	10	5	8	20		8	8	5	2	4	9	9	6	4	4	4		8	13		5		7		3	6	8	6		5	3		| Symbols: UBQ6 | ubiquitin 6 | chr2:19344701-19345174 FORWARD LENGTH=157
AT2G47110	UBQ6	LIFAGKQLEDGRTLADYNIQK	48	43	63	6	k6: GlyGly (+114.04)	N	84		27	24	7	1	5	20		6	5	5		2	4	2	3	2	7	2		8	5		1		7			9	6	5		1	4		| Symbols: UBQ6 | ubiquitin 6 | chr2:19344701-19345174 FORWARD LENGTH=157
AT2G47110	UBQ6	TLTGKTITLEVESSDTIDNVK	11	7	27	5	k5: GlyGly (+114.04)	N	64		18	24	5	4	4	9		2	4	1	4	4	4	5	4	3	2	4		2	3		4		4		1	5	2	2		2	2		| Symbols: UBQ6 | ubiquitin 6 | chr2:19344701-19345174 FORWARD LENGTH=157
AT2G47110	UBQ6	MQIFVKTLTGK	6	1	11	6	k6: GlyGly (+114.04)	N	54		18	14	5	4	3	10		1	4			1	4	4	3	3		4		4	4		4		4		1	2	4	4		2	1		| Symbols: UBQ6 | ubiquitin 6 | chr2:19344701-19345174 FORWARD LENGTH=157
AT2G47110	UBQ6	QLEDGRTLADYNIQKESTLHLVLR	63	49	72	15	k15: GlyGly (+114.04)	N	47		11	19	5	1	4	7		3	1	2	2	2	5	4	3	1	1			3	3		1		2		3	1	3	3		3	1		| Symbols: UBQ6 | ubiquitin 6 | chr2:19344701-19345174 FORWARD LENGTH=157
AT2G47110	UBQ6	AKIQDKEGIPPDQQR	33	28	42	6	k6: GlyGly (+114.04)	P	42		12	13	6	0	5	6			4	2		1	2	4		2	2	3		2	3				1		5	2	2	2		4	1		| Symbols: UBQ6 | ubiquitin 6 | chr2:19344701-19345174 FORWARD LENGTH=157
AT2G47110	UBQ6	LAVLQFYKVDGSGKVQR	113	100	116	14	k14: GlyGly (+114.04)	P	34		9	15	2	1	2	5		3	3	2	2	1	1	3	2	1	1	2		1	2		1		1		1	1	1	3		1	1		| Symbols: UBQ6 | ubiquitin 6 | chr2:19344701-19345174 FORWARD LENGTH=157
AT2G47110	UBQ6	TLTGKTITLEVESSDTIDNVKAK	11	7	29	5	k5: GlyGly (+114.04)	P	24		5	7	3	1	1	7		3	3		1				2	2		1					1		3			4		3			1		| Symbols: UBQ6 | ubiquitin 6 | chr2:19344701-19345174 FORWARD LENGTH=157
AT2G47110	UBQ6	TITLEVESSDTIDNVKAK	27	12	29	16	k16: GlyGly (+114.04)	N	2		1	0	1	0	0	0														1					1										| Symbols: UBQ6 | ubiquitin 6 | chr2:19344701-19345174 FORWARD LENGTH=157
AT2G47240	CER8/LACS1	VEEGVKGIDGKPSVGPVYR	13	8	26	6	k6: GlyGly (+114.04)	P	6		0	4	1	0	0	1							2	2											1				1						| Symbols: CER8, LACS1 | AMP-dependent synthetase and ligase family protein | chr2:19393835-19397616 FORWARD LENGTH=660
AT2G47630	Alpha/beta-Hydrolases superfamily protein	NNKLIYQDKPR	197	195	205	3	k3: GlyGly (+114.04)	P	2		1	0	1	0	0	0														1					1										| Symbols: | alpha/beta-Hydrolases superfamily protein | chr2:19534637-19536911 FORWARD LENGTH=351
AT3G01290	SPFH/Band 7/PHB domain-containing membrane-associated protein family	AEGEAESKYLSGLGIAR	196	189	205	8	k8: GlyGly (+114.04)	N	8		3	3	1	0	0	1		1					2		1					2						1		1							| Symbols: | SPFH/Band 7/PHB domain-containing membrane-associated protein family | chr3:88252-89356 REVERSE LENGTH=285
AT3G01290	SPFH/Band 7/PHB domain-containing membrane-associated protein family	DIGATSKSSAVFIPHGPGAVSDVAAQIR	254	248	275	7	k7: GlyGly (+114.04)	N	6		0	2	1	0	0	3							1	1										1				1		2					| Symbols: | SPFH/Band 7/PHB domain-containing membrane-associated protein family | chr3:88252-89356 REVERSE LENGTH=285
AT3G01290	SPFH/Band 7/PHB domain-containing membrane-associated protein family	RAEGEAESKYLSGLGIAR	196	188	205	9	k9: GlyGly (+114.04)	N	5		1	2	0	0	0	2		1					1							1								2							| Symbols: | SPFH/Band 7/PHB domain-containing membrane-associated protein family | chr3:88252-89356 REVERSE LENGTH=285
AT3G01290	SPFH/Band 7/PHB domain-containing membrane-associated protein family	VAASEKAEAEK	177	172	182	6	k6: GlyGly (+114.04)	N	5		1	1	0	0	3	0								1	1																	2	1		| Symbols: | SPFH/Band 7/PHB domain-containing membrane-associated protein family | chr3:88252-89356 REVERSE LENGTH=285
AT3G01290	SPFH/Band 7/PHB domain-containing membrane-associated protein family	VAASEKAEAEKIIQIK	177	172	187	6	k6: GlyGly (+114.04)	P	2		0	2	0	0	0	0							2																						| Symbols: | SPFH/Band 7/PHB domain-containing membrane-associated protein family | chr3:88252-89356 REVERSE LENGTH=285
AT3G01290	SPFH/Band 7/PHB domain-containing membrane-associated protein family	VLADKASDAFYR	82	78	89	5	k5: GlyGly (+114.04)	N	2		0	2	0	0	0	0							2																						| Symbols: | SPFH/Band 7/PHB domain-containing membrane-associated protein family | chr3:88252-89356 REVERSE LENGTH=285
AT3G01390	VMA10	KLEETSGDSGANVKR	73	60	74	14	k14: GlyGly (+114.04)	P	2		0	0	0	0	2	0																											2		| Symbols: VMA10, AVMA10 | vacuolar membrane ATPase 10 | chr3:150265-150922 REVERSE LENGTH=110
AT3G01420	ALPHA-DOX1	TKEVPTGFFEIKTGSQNIR	208	197	215	12	k12: GlyGly (+114.04)	P	27		5	9	8	1	1	3		2	1				5	1	2	1				2			1	1	3	4		3					1		| Symbols: ALPHA-DOX1, DOX1, DIOX1, PADOX-1 | Peroxidase superfamily protein | chr3:159689-162726 REVERSE LENGTH=639
AT3G01420	ALPHA-DOX1	EVPTGFFEIKTGSQNIR	208	199	215	10	k10: GlyGly (+114.04)	N	22		9	4	3	1	1	4		1					2	1	4	2		1	1	1			1	1	1	1		1	1	2		1			| Symbols: ALPHA-DOX1, DOX1, DIOX1, PADOX-1 | Peroxidase superfamily protein | chr3:159689-162726 REVERSE LENGTH=639
AT3G01570	Oleosin family protein	DAGQTIEDKAHDVR	153	145	158	9	k9: GlyGly (+114.04)	N	2		1	0	1	0	0	0														1					1										| Symbols: | Oleosin family protein | chr3:222152-222778 REVERSE LENGTH=183
AT3G01570	Oleosin family protein	TKDAGQTIEDKAHDVR	153	143	158	11	k11: GlyGly (+114.04)	P	2		1	0	1	0	0	0														1					1										| Symbols: | Oleosin family protein | chr3:222152-222778 REVERSE LENGTH=183
AT3G01670	Unknown protein	FQLNSQTLPTADPLKR	19	5	20	15	k15: GlyGly (+114.04)	N	20		5	3	6	2	0	4		1					1	1	2	1			2			1	1	3	1	2		1	1	2					| Symbols: | unknown protein; BEST Arabidopsis thaliana protein match is: unknown protein (TAIR:AT3G01680.1); Has 121 Blast hits to 111 proteins in 12 species: Archae - 0; Bacteria - 0; Metazoa - 0; Fungi - 0; Plants - 121; Viruses - 0; Other Eukaryotes - 0 (source: NCBI BLink). | chr3:247288-250261 FORWARD LENGTH=822
AT3G02130	RPK2/TOAD2/CLI1	LKQLQPPSC	1144	1143	1151	2	k2: GlyGly (+114.04), c9: Carbamidomethyl (+57.02)	N	2		2	0	0	0	0	0													1		1														| Symbols: RPK2, TOAD2, CLI1 | receptor-like protein kinase 2 | chr3:380726-384181 FORWARD LENGTH=1151
AT3G03050	CSLD3/KJK/ATCSLD3	ADFVKDR	474	470	476	5	k5: GlyGly (+114.04)	N	4		2	1	0	1	0	0								1							2		1												| Symbols: CSLD3, KJK, ATCSLD3 | cellulose synthase-like D3 | chr3:687873-691629 FORWARD LENGTH=1145
AT3G03310	ATLCAT3	KLETAYKR	164	158	165	7	k7: GlyGly (+114.04)	P	20		7	5	2	1	3	2		1	1			1		2	2				2		3		1	1			1	2				3			| Symbols: ATLCAT3, LCAT3 | lecithin:cholesterol acyltransferase 3 | chr3:778767-781488 REVERSE LENGTH=447
AT3G04120	GAPC/GAPC-1	AASFNIIPSSTGAAKAVGK	219	205	223	15	k15: GlyGly (+114.04)	N	6		1	1	1	0	0	3							1							1						1			1	2					| Symbols: GAPC, GAPC-1, GAPC1 | glyceraldehyde-3-phosphate dehydrogenase C subunit 1 | chr3:1081077-1083131 FORWARD LENGTH=338
AT3G04120	GAPC/GAPC-1	AIKEESEGKLK	273	265	275	9	k9: GlyGly (+114.04)	P	4		0	3	0	0	0	1		2	1																			1							| Symbols: GAPC, GAPC-1, GAPC1 | glyceraldehyde-3-phosphate dehydrogenase C subunit 1 | chr3:1081077-1083131 FORWARD LENGTH=338
AT3G04120	GAPC/GAPC-1	AATYDEIKK	263	256	264	8	k8: GlyGly (+114.04)	N	2		0	2	0	0	0	0		1	1																										| Symbols: GAPC, GAPC-1, GAPC1 | glyceraldehyde-3-phosphate dehydrogenase C subunit 1 | chr3:1081077-1083131 FORWARD LENGTH=338
AT3G04120	GAPC/GAPC-1	AATYDEIKK	263	256	264	8	k8: GlyGly (+114.04)	N	2		1	1	0	0	0	0		1							1																				| Symbols: GAPC, GAPC-1, GAPC1 | glyceraldehyde-3-phosphate dehydrogenase C subunit 1 | chr3:1081077-1083131 FORWARD LENGTH=338
AT3G04840	Ribosomal protein S3Ae	NVGKTLVSR	45	42	50	4	k4: GlyGly (+114.04)	N	35		7	8	3	5	7	5		1	1	1		2		3	2	1			1		3	3	2				3	1			4	5	2		| Symbols: | Ribosomal protein S3Ae | chr3:1329751-1331418 FORWARD LENGTH=262
AT3G04840	Ribosomal protein S3Ae	IASEGLKHR	62	56	64	7	k7: GlyGly (+114.04)	N	13		4	4	2	1	0	2								4							4		1				2	1			1				| Symbols: | Ribosomal protein S3Ae | chr3:1329751-1331418 FORWARD LENGTH=262
AT3G05160	Major facilitator superfamily protein	IGSVKEVENSLHR	207	203	215	5	k5: GlyGly (+114.04)	N	34		6	13	3	3	2	7		1	1	4		1	3	3	1	2	1		1		1	2	1		1	2			3	2	2	2			| Symbols: | Major facilitator superfamily protein | chr3:1453267-1456997 REVERSE LENGTH=458
AT3G05165	Major facilitator superfamily protein	LSKEVESSLHR	216	214	224	3	k3: GlyGly (+114.04)	N	93		22	23	13	10	9	16		2	3	3	2	1	5	7	3	4	3	2	4	3	3	5	5	2	3	4	4	3	3	3	7	5	4		| Symbols: | Major facilitator superfamily protein | chr3:1457598-1462737 REVERSE LENGTH=467
AT3G05165	Major facilitator superfamily protein	IRLSKEVESSLHR	216	212	224	5	k5: GlyGly (+114.04)	N	74		22	13	13	6	9	11		5	2				4	2	4	4	2	1	3	3	5	5	1	3	5	5		4	2	5		5	4		| Symbols: | Major facilitator superfamily protein | chr3:1457598-1462737 REVERSE LENGTH=467
AT3G05200	ATL6	RLPGVPVDLKR	231	222	232	10	k10: GlyGly (+114.04)	N	13		3	4	0	2	0	4		1	1		1		1		1			1		1		2						2	2						| Symbols: ATL6 | RING/U-box superfamily protein | chr3:1477377-1478573 FORWARD LENGTH=398
AT3G05800	AIF1	NTKPASALAAAIR	127	125	137	3	k3: GlyGly (+114.04)	N	5		2	1	0	2	0	0								1							2		2												| Symbols: AIF1 | AtBS1(activation-tagged BRI1 suppressor 1)-interacting factor 1 | chr3:1727476-1728111 FORWARD LENGTH=211
AT3G06330	RING/U-box superfamily protein	LSPVVSTQLSAGVPGDPPNKDYSR	162	143	166	20	k20: GlyGly (+114.04)	N	6		2	2	0	0	0	2							2				1			1									1	1					| Symbols: | RING/U-box superfamily protein | chr3:1917334-1919709 FORWARD LENGTH=426
AT3G06330	RING/U-box superfamily protein	QAAKLSPVVSTQLSAGVPGDPPNKDYSR	142	139	166	4	k4: GlyGly (+114.04)	P	3		0	2	0	1	0	0							2										1												| Symbols: | RING/U-box superfamily protein | chr3:1917334-1919709 FORWARD LENGTH=426
AT3G06450	HCO3- transporter family	LSNLGKSV	730	725	732	6	k6: GlyGly (+114.04)	N	2		0	1	0	0	0	1							1															1							| Symbols: | HCO3- transporter family | chr3:1976085-1979303 REVERSE LENGTH=732
AT3G08510	ATPLC2	GKDLGDEEVWGR	266	265	276	2	k2: GlyGly (+114.04)	N	13		2	2	1	3	3	2							2							1	1		3				1	1			1	1	2		| Symbols: ATPLC2, PLC2 | phospholipase C 2 | chr3:2582626-2585556 REVERSE LENGTH=581
AT3G08510	ATPLC2	EYKEGKDVEVVQK	257	252	264	6	k6: GlyGly (+114.04)	P	5		5	0	0	0	0	0									3	1	1																		| Symbols: ATPLC2, PLC2 | phospholipase C 2 | chr3:2582626-2585556 REVERSE LENGTH=581
AT3G08510	ATPLC2	VGIAGVPGDTVMKK	497	485	498	13	m12: Oxidation (+15.99), k13: GlyGly (+114.04)	N	3		1	0	1	0	0	1															1					1		1							| Symbols: ATPLC2, PLC2 | phospholipase C 2 | chr3:2582626-2585556 REVERSE LENGTH=581
AT3G08510	ATPLC2	VGIAGVPGDTVMKK	497	485	498	13	k13: GlyGly (+114.04)	N	2		1	0	0	0	0	1															1							1							| Symbols: ATPLC2, PLC2 | phospholipase C 2 | chr3:2582626-2585556 REVERSE LENGTH=581
AT3G08680	LRR-III family protein kinase	AYYFSKDEK	407	402	410	6	k6: GlyGly (+114.04)	N	6		1	0	1	0	1	3														1					1				1	2		1			| Symbols: | Leucine-rich repeat protein kinase family protein | chr3:2638591-2640590 FORWARD LENGTH=640
AT3G08710	ATH9/TRX	ATPTFFFLKNGQQIGK	106	98	113	9	k9: GlyGly (+114.04)	N	8		1	1	2	0	0	4							1						1					1	1			2	1	1					| Symbols: ATH9, TRX H9, TH9 | thioredoxin H-type 9 | chr3:2645590-2646304 FORWARD LENGTH=140
AT3G08930	LMBR1-like membrane protein	KAADGLHQEER	268	268	278	1	k1: GlyGly (+114.04)	N	6		4	2	0	0	0	0			2						3			1																	| Symbols: | LMBR1-like membrane protein | chr3:2713562-2717058 FORWARD LENGTH=509
AT3G08930	LMBR1-like membrane protein	SQYIKEATELGK	254	250	261	5	k5: GlyGly (+114.04)	N	2		2	0	0	0	0	0									2																				| Symbols: | LMBR1-like membrane protein | chr3:2713562-2717058 FORWARD LENGTH=509
AT3G09440	Heat shock protein 70 (Hsp 70) family protein	ITITNDKGR	513	507	515	7	k7: GlyGly (+114.04)	N	4		2	2	0	0	0	0								2					2																| Symbols: | Heat shock protein 70 (Hsp 70) family protein | chr3:2903434-2905632 REVERSE LENGTH=649
AT3G09440	Heat shock protein 70 (Hsp 70) family protein	NKITITNDKGR	513	505	515	9	k9: GlyGly (+114.04)	P	4		1	3	0	0	0	0								3					1																| Symbols: | Heat shock protein 70 (Hsp 70) family protein | chr3:2903434-2905632 REVERSE LENGTH=649
AT3G09440	Heat shock protein 70 (Hsp 70) family protein	TKDNNLLGK	457	456	464	2	k2: GlyGly (+114.04)	N	3		2	1	0	0	0	0								1					2																| Symbols: | Heat shock protein 70 (Hsp 70) family protein | chr3:2903434-2905632 REVERSE LENGTH=649
AT3G09440	Heat shock protein 70 (Hsp 70) family protein	NTIRDEKIGEK	563	557	567	7	k7: GlyGly (+114.04)	N	2		1	1	0	0	0	0								1					1																| Symbols: | Heat shock protein 70 (Hsp 70) family protein | chr3:2903434-2905632 REVERSE LENGTH=649
AT3G09740	SYP71	VKGLTTEELAAR	96	95	106	2	k2: GlyGly (+114.04)	N	37		5	9	8	2	3	10		2		1		2	3	1			1		1	2	1		2		4	4		3	2	3	2		3		| Symbols: SYP71, ATSYP71 | syntaxin of plants 71 | chr3:2989615-2991354 FORWARD LENGTH=266
AT3G09740	SYP71	ATSDLKNTNVR	225	220	230	6	k6: GlyGly (+114.04)	N	6		2	2	0	1	1	0								2	2								1									1			| Symbols: SYP71, ATSYP71 | syntaxin of plants 71 | chr3:2989615-2991354 FORWARD LENGTH=266
AT3G09840	CDC48,/CDC48A	KSPIAKDVDIGALAK	672	667	681	6	k6: GlyGly (+114.04)	P	46		12	12	7	5	3	7		1		1		2	4	4		1	1		2	3	5	2	3	1	2	3	1	2	1	2	2	1	2		| Symbols: CDC48, ATCDC48, CDC48A | cell division cycle 48 | chr3:3019494-3022832 FORWARD LENGTH=809
AT3G09840	CDC48,/CDC48A	SPIAKDVDIGALAK	672	668	681	5	k5: GlyGly (+114.04)	N	15		1	4	0	2	4	4							2	2			1						2					2		2		2	2		| Symbols: CDC48, ATCDC48, CDC48A | cell division cycle 48 | chr3:3019494-3022832 FORWARD LENGTH=809
AT3G09840	CDC48,/CDC48A	KYQAFAQTLQQSR	758	758	770	1	k1: GlyGly (+114.04)	N	7		1	1	0	2	2	1							1							1			2					1					2		| Symbols: CDC48, ATCDC48, CDC48A | cell division cycle 48 | chr3:3019494-3022832 FORWARD LENGTH=809
AT3G09840	CDC48,/CDC48A	SKKDFSTAILER	13	12	23	2	k2: GlyGly (+114.04)	P	7		0	4	0	1	0	2						1	1	2									1					1	1						| Symbols: CDC48, ATCDC48, CDC48A | cell division cycle 48 | chr3:3019494-3022832 FORWARD LENGTH=809
AT3G09840	CDC48,/CDC48A	KSPIAKDVDIGALAK	667	667	681	1	k1: GlyGly (+114.04)	P	5		1	0	1	1	0	2														1			1			1		1	1						| Symbols: CDC48, ATCDC48, CDC48A | cell division cycle 48 | chr3:3019494-3022832 FORWARD LENGTH=809
AT3G09840	CDC48,/CDC48A	SKKDFSTAILER	14	12	23	3	k3: GlyGly (+114.04)	P	4		2	2	0	0	0	0							1	1						1	1														| Symbols: CDC48, ATCDC48, CDC48A | cell division cycle 48 | chr3:3019494-3022832 FORWARD LENGTH=809
AT3G09840	CDC48,/CDC48A	LGDVISVHQCPDVKYGKR	113	100	117	14	c10: Carbamidomethyl (+57.02), k14: GlyGly (+114.04)	P	3		0	3	0	0	0	0							1	2																					| Symbols: CDC48, ATCDC48, CDC48A | cell division cycle 48 | chr3:3019494-3022832 FORWARD LENGTH=809
AT3G09840	CDC48,/CDC48A	FGMSPSKGVLFYGPPGCGK	515	509	527	7	m3: Oxidation (+15.99), k7: GlyGly (+114.04), c17: Carbamidomethyl (+57.02)	N	2		0	2	0	0	0	0							2																						| Symbols: CDC48, ATCDC48, CDC48A | cell division cycle 48 | chr3:3019494-3022832 FORWARD LENGTH=809
AT3G11820	SYP121/PEN1	SKMDGDVGVALKK	90	89	101	2	k2: GlyGly (+114.04), m3: Oxidation (+15.99)	P	9		3	2	3	1	0	0		1						1						1	2	1			1	2									| Symbols: SYP121, AT-SYR1, ATSYP121, SYR1, ATSYR1, PEN1 | syntaxin of plants 121 | chr3:3729540-3730868 REVERSE LENGTH=346
AT3G11820	SYP121/PEN1	KKLMDSMDSFNR	145	144	155	2	k2: GlyGly (+114.04), m4: Oxidation (+15.99), m7: Oxidation (+15.99)	P	2		1	1	0	0	0	0							1								1														| Symbols: SYP121, AT-SYR1, ATSYP121, SYR1, ATSYR1, PEN1 | syntaxin of plants 121 | chr3:3729540-3730868 REVERSE LENGTH=346
AT3G11820	SYP121/PEN1	TLHNAKAVK	82	77	85	6	k6: GlyGly (+114.04)	N	2		0	0	0	1	0	1																	1					1							| Symbols: SYP121, AT-SYR1, ATSYP121, SYR1, ATSYR1, PEN1 | syntaxin of plants 121 | chr3:3729540-3730868 REVERSE LENGTH=346
AT3G11930	Adenine nucleotide alpha hydrolases-like superfamily protein	KAQQETSAALLSR	110	110	122	1	k1: GlyGly (+114.04)	N	2		0	1	0	0	0	1							1															1							| Symbols: | Adenine nucleotide alpha hydrolases-like superfamily protein | chr3:3776371-3777393 FORWARD LENGTH=226
AT3G12120	FAD2	RVPCEKPPFSVGDLKK	28	23	38	6	c4: Carbamidomethyl (+57.02), k6: GlyGly (+114.04)	P	3		1	1	0	0	1	0		1							1																	1			| Symbols: FAD2 | fatty acid desaturase 2 | chr3:3860592-3861743 REVERSE LENGTH=383
AT3G14350	SRF7	SVQNPPLVETKK	322	312	323	11	k11: GlyGly (+114.04)	N	3		0	1	1	0	0	1							1												1				1						| Symbols: SRF7 | STRUBBELIG-receptor family 7 | chr3:4783115-4786397 REVERSE LENGTH=680
AT3G14690	CYP72A15	VVPYPLQMFKTYGR	90	81	94	10	m8: Oxidation (+15.99), k10: GlyGly (+114.04)	N	4		1	2	0	1	0	0				1			1							1			1												| Symbols: CYP72A15 | cytochrome P450, family 72, subfamily A, polypeptide 15 | chr3:4937410-4939310 FORWARD LENGTH=512
AT3G14690	CYP72A15	SKPLKLTDDISPR	72	68	80	5	k5: GlyGly (+114.04)	P	3		0	3	0	0	0	0		1		2																									| Symbols: CYP72A15 | cytochrome P450, family 72, subfamily A, polypeptide 15 | chr3:4937410-4939310 FORWARD LENGTH=512
AT3G14840	LIK1	QKICVGIAR	774	773	781	2	k2: GlyGly (+114.04), c4: Carbamidomethyl (+57.02)	N	21		7	2	5	1	3	3							1	1	1			1	1	1	3	1		1			4	1	2			3			| Symbols: | Leucine-rich repeat transmembrane protein kinase | chr3:4988271-4993891 FORWARD LENGTH=1020
AT3G14840	LIK1	QIKVATDNFDPANKIGEGGFGPVHK	666	664	688	3	k3: GlyGly (+114.04)	P	11		2	4	0	0	1	4		1					3		1					1								3	1				1		| Symbols: | Leucine-rich repeat transmembrane protein kinase | chr3:4988271-4993891 FORWARD LENGTH=1020
AT3G14840	LIK1	GIMTDGTVIAVKQLSAK	700	689	705	12	m3: Oxidation (+15.99), k12: GlyGly (+114.04)	N	5		1	1	0	0	1	2							1							1								1	1				1		| Symbols: | Leucine-rich repeat transmembrane protein kinase | chr3:4988271-4993891 FORWARD LENGTH=1020
AT3G14840	LIK1	ISDFGLAKLDEEENTHISTR	821	814	833	8	k8: GlyGly (+114.04)	N	5		3	2	0	0	0	0		2							3																				| Symbols: | Leucine-rich repeat transmembrane protein kinase | chr3:4988271-4993891 FORWARD LENGTH=1020
AT3G14840	LIK1	VATDNFDPANKIGEGGFGPVHK	677	667	688	11	k11: GlyGly (+114.04)	N	5		2	2	0	0	0	1		1					1		1					1									1						| Symbols: | Leucine-rich repeat transmembrane protein kinase | chr3:4988271-4993891 FORWARD LENGTH=1020
AT3G14840	LIK1	ATNVLLDKELNPK	808	801	813	8	k8: GlyGly (+114.04)	N	2		0	0	0	0	1	1																						1					1		| Symbols: | Leucine-rich repeat transmembrane protein kinase | chr3:4988271-4993891 FORWARD LENGTH=1020
AT3G14840	LIK1	LKIVHRDIK	793	792	800	2	k2: GlyGly (+114.04)	N	2		1	1	0	0	0	0								1		1																			| Symbols: | Leucine-rich repeat transmembrane protein kinase | chr3:4988271-4993891 FORWARD LENGTH=1020
AT3G14940	ATPPC3	YGVKLTMFHGR	631	628	638	4	k4: GlyGly (+114.04), m7: Oxidation (+15.99)	N	14		5	6	0	0	2	1		1				1	2	2	1					2	2									1		1	1		| Symbols: ATPPC3, PPC3 | phosphoenolpyruvate carboxylase 3 | chr3:5025584-5029476 FORWARD LENGTH=968
AT3G14940	ATPPC3	YGVKLTMFHGR	631	628	638	4	k4: GlyGly (+114.04)	N	4		1	1	0	0	1	1						1							1									1					1		| Symbols: ATPPC3, PPC3 | phosphoenolpyruvate carboxylase 3 | chr3:5025584-5029476 FORWARD LENGTH=968
AT3G14940	ATPPC3	KYGVKLTMFHGR	631	627	638	5	k5: GlyGly (+114.04)	P	2		1	1	0	0	0	0								1							1														| Symbols: ATPPC3, PPC3 | phosphoenolpyruvate carboxylase 3 | chr3:5025584-5029476 FORWARD LENGTH=968
AT3G15580	ATG8I/APG8H	EIIAKYPTR	23	19	27	5	k5: GlyGly (+114.04)	N	2		1	0	1	0	0	0															1						1								| Symbols: ATG8I, APG8H | Ubiquitin-like superfamily protein | chr3:5274075-5275000 REVERSE LENGTH=115
AT3G16180	Major facilitator superfamily protein	LKDSELKAPSDK	286	280	291	7	k7: GlyGly (+114.04)	P	6		4	2	0	0	0	0		2							3		1																		| Symbols: | Major facilitator superfamily protein | chr3:5481477-5484943 REVERSE LENGTH=591
AT3G16180	Major facilitator superfamily protein	LKDSELKAPSDK	281	280	291	2	k2: GlyGly (+114.04)	P	2		1	1	0	0	0	0							1		1																				| Symbols: | Major facilitator superfamily protein | chr3:5481477-5484943 REVERSE LENGTH=591
AT3G17410	PTI1-7/CARK1	VFYGILKSGK	89	83	92	7	k7: GlyGly (+114.04)	N	7		1	1	0	0	3	2							1							1								2				1	2		| Symbols: | Protein kinase superfamily protein | chr3:5956601-5958882 FORWARD LENGTH=364
AT3G17410	PTI1-7/CARK1	GLEYLHEKANPHVIHR	190	183	198	8	k8: GlyGly (+114.04)	N	5		3	0	1	0	0	1														2	1				1			1							| Symbols: | Protein kinase superfamily protein | chr3:5956601-5958882 FORWARD LENGTH=364
AT3G17410	PTI1-7/CARK1	LSEDKVKQCVDAR	301	295	307	7	k7: GlyGly (+114.04), c9: Carbamidomethyl (+57.02)	P	5		0	2	1	0	2	0						1	1														1					2			| Symbols: | Protein kinase superfamily protein | chr3:5956601-5958882 FORWARD LENGTH=364
AT3G17650	YSL5/PDE321	NKNFEEDEEEEDESVEK	34	33	49	2	k2: GlyGly (+114.04)	N	5		2	3	0	0	0	0		1						2						2															| Symbols: YSL5, PDE321 | YELLOW STRIPE like 5 | chr3:6034307-6037087 FORWARD LENGTH=714
AT3G17840	RLK902	HHEVEIPGEKAAVEAPENR	315	306	324	10	k10: GlyGly (+114.04)	N	6		2	0	4	0	0	0														2					2	2									| Symbols: RLK902 | receptor-like kinase 902 | chr3:6106092-6108430 FORWARD LENGTH=647
AT3G17840	RLK902	SYVNEYSPSAVKAVEVNSSGMK	336	325	346	12	k12: GlyGly (+114.04), m21: Oxidation (+15.99)	N	4		2	2	0	0	0	0							2							2															| Symbols: RLK902 | receptor-like kinase 902 | chr3:6106092-6108430 FORWARD LENGTH=647
AT3G17840	RLK902	KLVFFGNATK	347	347	356	1	k1: GlyGly (+114.04)	N	3		1	1	0	0	0	1								1						1									1						| Symbols: RLK902 | receptor-like kinase 902 | chr3:6106092-6108430 FORWARD LENGTH=647
AT3G17970	TOC64-III	VPSLKEFAR	284	280	288	5	k5: GlyGly (+114.04)	N	12		2	2	4	1	1	2							2							1	1		1	1	2	1		1	1				1		| Symbols: atToc64-III, TOC64-III | translocon at the outer membrane of chloroplasts 64-III | chr3:6148030-6151794 FORWARD LENGTH=589
AT3G18820	ATRABG3F/ATRAB7B/RAB71	VGTNVEEAFQCIAKDALK	174	161	178	14	c11: Carbamidomethyl (+57.02), k14: GlyGly (+114.04)	N	3		1	2	0	0	0	0							1	1							1														| Symbols: ATRABG3F, ATRAB7B, RAB71, RABG3F, RAB7B | RAB GTPase homolog G3F | chr3:6484266-6486005 FORWARD LENGTH=206
AT3G18820	ATRABG3F/ATRAB7B/RAB71	KFSNQYK	32	32	38	1	k1: GlyGly (+114.04)	N	2		2	0	0	0	0	0									1						1														| Symbols: ATRABG3F, ATRAB7B, RAB71, RABG3F, RAB7B | RAB GTPase homolog G3F | chr3:6484266-6486005 FORWARD LENGTH=206
AT3G19450	CAD4/CAD-C	KALGWAAR	10	10	17	1	k1: GlyGly (+114.04)	N	3		0	1	0	0	0	2						1																2							| Symbols: CAD4, ATCAD4, CAD, CAD-C | GroES-like zinc-binding alcohol dehydrogenase family protein | chr3:6744859-6747005 FORWARD LENGTH=365
AT3G19930	STP4	FIPDEAVNMGAAEMQQKSV	512	496	514	17	m9: Oxidation (+15.99), m14: Oxidation (+15.99), k17: GlyGly (+114.04)	N	2		0	2	0	0	0	0							2																						| Symbols: STP4, ATSTP4 | sugar transporter 4 | chr3:6935048-6936841 FORWARD LENGTH=514
AT3G20410	CPK9	AAAAAPGLSPKTTTK	71	61	75	11	k11: GlyGly (+114.04)	N	10		1	2	2	2	1	2							1	1	1								2	1		1		2					1		| Symbols: CPK9 | calmodulin-domain protein kinase 9 | chr3:7116388-7118824 FORWARD LENGTH=541
AT3G20410	CPK9	AAAAAPGLSPKTTTK	71	61	75	11	k11: GlyGly (+114.04)	N	8		1	2	2	0	1	2					1		1		1										1	1			2				1		| Symbols: CPK9 | calmodulin-domain protein kinase 9 | chr3:7116388-7118824 FORWARD LENGTH=541
AT3G20410	CPK9	LGSKLTEAEVK	427	424	434	4	k4: GlyGly (+114.04)	N	3		0	1	1	0	1	0							1												1								1		| Symbols: CPK9 | calmodulin-domain protein kinase 9 | chr3:7116388-7118824 FORWARD LENGTH=541
AT3G20410	CPK9	GQFGVTYLCTENSTGKK	115	100	116	16	c9: Carbamidomethyl (+57.02), k16: GlyGly (+114.04)	N	2		1	1	0	0	0	0							1		1																				| Symbols: CPK9 | calmodulin-domain protein kinase 9 | chr3:7116388-7118824 FORWARD LENGTH=541
AT3G20660	AtOCT4	LMHSIAKTNGR	285	279	289	7	m2: Oxidation (+15.99), k7: GlyGly (+114.04)	N	10		4	5	0	0	1	0		2						3	1						3												1		| Symbols: AtOCT4, 4-Oct | organic cation/carnitine transporter4 | chr3:7225271-7228510 REVERSE LENGTH=526
AT3G21530	DNAse I-like superfamily protein	GQNVQGTCKYGTR	374	366	378	9	c8: Carbamidomethyl (+57.02), k9: GlyGly (+114.04)	N	4		1	1	1	0	0	1								1							1						1				1				| Symbols: | DNAse I-like superfamily protein | chr3:7582828-7584448 REVERSE LENGTH=458
AT3G21630	CERK1	SANILIDQKFR	452	444	454	9	k9: GlyGly (+114.04)	N	4		0	2	0	2	0	0							2										2												| Symbols: CERK1, LYSM RLK1 | chitin elicitor receptor kinase 1 | chr3:7615543-7618530 REVERSE LENGTH=617
AT3G23560	ALF5	VSNELGAGNVKGAK	337	327	340	11	k11: GlyGly (+114.04)	N	37		10	7	5	4	4	7		1	1				3	2	2	1				3	4	3	1	2	1	1	1	2	2	1	2	2	2		| Symbols: ALF5 | MATE efflux family protein | chr3:8454361-8456588 REVERSE LENGTH=477
AT3G23560	ALF5	VSNELGAGNVKGAKK	337	327	341	11	k11: GlyGly (+114.04)	P	4		1	1	1	0	0	1		1							1												1	1							| Symbols: ALF5 | MATE efflux family protein | chr3:8454361-8456588 REVERSE LENGTH=477
AT3G23560	ALF5	VSNELGAGNVKGAK	337	327	340	11	k11: GlyGly (+114.04)	N	2		0	0	1	1	0	0																1					1								| Symbols: ALF5 | MATE efflux family protein | chr3:8454361-8456588 REVERSE LENGTH=477
AT3G23560	ALF5	VSNELGAGNVKGAKK	337	327	341	11	k11: GlyGly (+114.04)	P	2		1	1	0	0	0	0		1							1																				| Symbols: ALF5 | MATE efflux family protein | chr3:8454361-8456588 REVERSE LENGTH=477
AT3G23820	GAE6	PLSATADTSKTVKLER	11	2	17	10	k10: GlyGly (+114.04)	P	13		2	7	0	0	2	2		2	1	2			1	1	1					1									1	1		2			| Symbols: GAE6 | UDP-D-glucuronate 4-epimerase 6 | chr3:8603645-8605027 FORWARD LENGTH=460
AT3G23820	GAE6	PLSATADTSKTVK	11	2	14	10	k10: GlyGly (+114.04)	N	9		3	0	3	0	0	3											1			2					2		1		1	2					| Symbols: GAE6 | UDP-D-glucuronate 4-epimerase 6 | chr3:8603645-8605027 FORWARD LENGTH=460
AT3G24550	PERK1	GILPSGKEVAVK	303	297	308	7	k7: GlyGly (+114.04)	N	5		1	1	1	1	0	1							1								1		1		1			1							| Symbols: ATPERK1, PERK1 | proline extensin-like receptor kinase 1 | chr3:8960411-8963303 FORWARD LENGTH=652
AT3G25610	ATPase E1-E2 type family protein	EVDENEYIEFNKSFNEAK	668	657	674	12	k12: GlyGly (+114.04)	N	2		0	0	1	0	0	1																				1		1							| Symbols: | ATPase E1-E2 type family protein / haloacid dehalogenase-like hydrolase family protein | chr3:9308942-9313353 REVERSE LENGTH=1202
AT3G26830	PAD3/CYP71B15	KLSVVELFSVKK	135	125	136	11	k11: GlyGly (+114.04)	P	2		0	0	0	0	0	2																						2							| Symbols: PAD3, CYP71B15 | Cytochrome P450 superfamily protein | chr3:9887990-9889560 FORWARD LENGTH=490
AT3G26830	PAD3/CYP71B15	LVVKETLR	357	354	361	4	k4: GlyGly (+114.04)	N	2		0	0	0	0	0	2																						2							| Symbols: PAD3, CYP71B15 | Cytochrome P450 superfamily protein | chr3:9887990-9889560 FORWARD LENGTH=490
AT3G27390	unknown protein	YGEVLATKGLINSK	373	366	379	8	k8: GlyGly (+114.04)	N	2		0	1	0	0	1	0							1																			1			| Symbols: | unknown protein; FUNCTIONS IN: molecular_function unknown; INVOLVED IN: biological_process unknown; LOCATED IN: plasma membrane; EXPRESSED IN: 23 plant structures; EXPRESSED DURING: 13 growth stages; BEST Arabidopsis thaliana protein match is: unknown protein (TAIR:AT5G40640.1); Has 101 Blast hits to 99 proteins in 12 species: Archae - 0; Bacteria - 0; Metazoa - 0; Fungi - 0; Plants …
AT3G28040	LRR-VIIa family protein kinase	IGEGVFGTVYKAPLGEQGR	742	732	750	11	k11: GlyGly (+114.04)	N	28		5	7	6	4	0	6		1	2				2	2		2	1			2		2	2	2	2	2		1	3	2					| Symbols: | Leucine-rich receptor-like protein kinase family protein | chr3:10435139-10438268 FORWARD LENGTH=1016
AT3G28040	LRR-VIIa family protein kinase	SSSSSQEFERNPESLLNKASR	728	711	731	18	k18: GlyGly (+114.04)	N	26		4	5	5	3	2	7		1				2	1	1	1					1	2	2	1	2		2	1	1	3	3		2			| Symbols: | Leucine-rich receptor-like protein kinase family protein | chr3:10435139-10438268 FORWARD LENGTH=1016
AT3G28450	BIR2	LTQVSLFQKPLVK	290	282	294	9	k9: GlyGly (+114.04)	N	6		1	2	0	1	1	1							1	1							1		1						1				1		| Symbols: | Leucine-rich repeat protein kinase family protein | chr3:10667359-10669176 FORWARD LENGTH=605
AT3G28450	BIR2	AVGGEGFKGSLVDWVK	514	507	522	8	k8: GlyGly (+114.04)	N	4		0	1	1	0	1	1							1											1				1					1		| Symbols: | Leucine-rich repeat protein kinase family protein | chr3:10667359-10669176 FORWARD LENGTH=605
AT3G28860	ATMDR1/ATMDR11/PGP19/ABCB19	FYDPLAGKVMIDGK	1068	1061	1074	8	k8: GlyGly (+114.04), m10: Oxidation (+15.99)	N	22		5	6	2	3	1	5			1	1		2	2				1			4		1	2		2				3	2		1			| Symbols: ATMDR1, ATMDR11, PGP19, MDR11, MDR1, ATPGP19, ABCB19, ATABCB19 | ATP binding cassette subfamily B19 | chr3:10870287-10877286 REVERSE LENGTH=1252
AT3G28860	ATMDR1/ATMDR11/PGP19/ABCB19	FYDPLAGKVMIDGKDIR	1068	1061	1077	8	k8: GlyGly (+114.04), m10: Oxidation (+15.99)	P	9		3	2	2	0	0	2				1			1							2	1			1	1					2					| Symbols: ATMDR1, ATMDR11, PGP19, MDR11, MDR1, ATPGP19, ABCB19, ATABCB19 | ATP binding cassette subfamily B19 | chr3:10870287-10877286 REVERSE LENGTH=1252
AT3G28860	ATMDR1/ATMDR11/PGP19/ABCB19	FYDPLAGKVMIDGK	1068	1061	1074	8	k8: GlyGly (+114.04)	N	8		2	1	1	1	2	1							1						1		1		1	1				1					2		| Symbols: ATMDR1, ATMDR11, PGP19, MDR11, MDR1, ATPGP19, ABCB19, ATABCB19 | ATP binding cassette subfamily B19 | chr3:10870287-10877286 REVERSE LENGTH=1252
AT3G28860	ATMDR1/ATMDR11/PGP19/ABCB19	FYDPLAGKVMIDGKDIR	1068	1061	1077	8	k8: GlyGly (+114.04)	P	2		0	0	0	0	1	1																								1			1		| Symbols: ATMDR1, ATMDR11, PGP19, MDR11, MDR1, ATPGP19, ABCB19, ATABCB19 | ATP binding cassette subfamily B19 | chr3:10870287-10877286 REVERSE LENGTH=1252
AT3G42050	vacuolar ATP synthase subunit H family protein	LVSAKGLQLLR	30	26	36	5	k5: GlyGly (+114.04)	N	12		3	2	3	0	0	4							2							2	1				2	1			2	2					| Symbols: | vacuolar ATP synthase subunit H family protein | chr3:14228846-14232228 REVERSE LENGTH=441
AT3G45600	TET3	MTKSHPSHFHL	277	275	285	3	m1: Oxidation (+15.99), k3: GlyGly (+114.04)	N	2		0	2	0	0	0	0				1			1																						| Symbols: TET3 | tetraspanin3 | chr3:16733973-16735854 REVERSE LENGTH=285
AT3G45780	PHOT1/NPH1/RPT1	FLQGPETDLTTVKK	526	514	527	13	k13: GlyGly (+114.04)	N	23		4	4	4	6	1	4						1	2	1						1	3	4	2	2	1	1		1	1	2			1		| Symbols: PHOT1, NPH1, JK224, RPT1 | phototropin 1 | chr3:16818557-16823960 FORWARD LENGTH=996
AT3G45780	PHOT1/NPH1/RPT1	FLQGPETDLTTVKK	526	514	527	13	k13: GlyGly (+114.04)	N	9		1	1	3	2	1	1								1						1			2		1	1	1		1			1			| Symbols: PHOT1, NPH1, JK224, RPT1 | phototropin 1 | chr3:16818557-16823960 FORWARD LENGTH=996
AT3G45780	PHOT1/NPH1/RPT1	QKTFTNVLQK	899	898	907	2	k2: GlyGly (+114.04)	N	2		0	0	1	0	0	1																			1					1					| Symbols: PHOT1, NPH1, JK224, RPT1 | phototropin 1 | chr3:16818557-16823960 FORWARD LENGTH=996
AT3G46060	ARA3/RAB8A	AVPTAKGQALADEYGIK	143	138	154	6	k6: GlyGly (+114.04)	N	12		4	1	3	0	1	3							1				1		1	1	1			1	1	1		2		1			1		| Symbols: ARA3, ARA-3, ATRABE1C, ATRAB8A, RAB8A | RAB GTPase homolog 8A | chr3:16917908-16919740 FORWARD LENGTH=216
AT3G46060	ARA3/RAB8A	ILVGNKADMDESKR	136	124	137	13	m9: Oxidation (+15.99), k13: GlyGly (+114.04)	P	6		2	2	0	1	1	0		1					1			1				1			1									1			| Symbols: ARA3, ARA-3, ATRABE1C, ATRAB8A, RAB8A | RAB GTPase homolog 8A | chr3:16917908-16919740 FORWARD LENGTH=216
AT3G46290	HERK1	VYKGELNDGTK	501	499	509	3	k3: GlyGly (+114.04)	N	9		2	6	0	0	0	1		2	2	2					1	1												1							| Symbols: HERK1 | hercules receptor kinase 1 | chr3:17013009-17015501 FORWARD LENGTH=830
AT3G46290	HERK1	NIGVGGFGKVYKGELNDGTK	498	490	509	9	k9: GlyGly (+114.04)	P	8		2	2	2	1	0	1							2							2		1			2					1					| Symbols: HERK1 | hercules receptor kinase 1 | chr3:17013009-17015501 FORWARD LENGTH=830
AT3G46290	HERK1	IPFAAVKDATNNFDESR	479	473	489	7	k7: GlyGly (+114.04)	N	2		1	0	1	0	0	0														1						1									| Symbols: HERK1 | hercules receptor kinase 1 | chr3:17013009-17015501 FORWARD LENGTH=830
AT3G46620	Zinc finger (C3HC4-type RING finger) family protein	SGNPPASKSAIESLPR	193	186	201	8	k8: GlyGly (+114.04)	N	24		4	7	1	3	2	7				1		2	2	2			1		1	2		1	2				1	2	2	1	2	2			| Symbols: | zinc finger (C3HC4-type RING finger) family protein | chr3:17178837-17180024 REVERSE LENGTH=395
AT3G47250	Plant protein of unknown function (DUF247)	SGEVSSSESTFPLILSAKR	301	284	302	18	k18: GlyGly (+114.04)	N	16		3	3	5	3	2	0							2	1						2	1	1	2	2	1	2						1	1		| Symbols: | Plant protein of unknown function (DUF247) | chr3:17400124-17401566 REVERSE LENGTH=480
AT3G48740	SWEET11	RAEIEDGQTPKHGK	278	268	281	11	k11: GlyGly (+114.04)	N	8		2	4	1	1	0	0		1	1		1			1	2							1					1								| Symbols: SWEET11, AtSWEET11 | Nodulin MtN3 family protein | chr3:18052814-18054663 REVERSE LENGTH=289
AT3G48740	SWEET11	RAEIEDGQTPKHGK	278	268	281	11	k11: GlyGly (+114.04)	N	4		1	1	0	1	1	0		1											1				1										1		| Symbols: SWEET11, AtSWEET11 | Nodulin MtN3 family protein | chr3:18052814-18054663 REVERSE LENGTH=289
AT3G48740	SWEET11	EVEAAKLPEVSLDMLK	232	227	242	6	k6: GlyGly (+114.04), m14: Oxidation (+15.99)	N	2		1	1	0	0	0	0		1									1																		| Symbols: SWEET11, AtSWEET11 | Nodulin MtN3 family protein | chr3:18052814-18054663 REVERSE LENGTH=289
AT3G48890	ATMP2/ATMAPR3	DGEGKESSEPSEAKTASAEGLSTNTGEEASAITHDETSR	183	170	208	14	k14: GlyGly (+114.04)	P	3		0	1	0	0	0	2							1															2							| Symbols: ATMP2, ATMAPR3, MSBP2, MAPR3 | membrane-associated progesterone binding protein 3 | chr3:18129669-18131353 FORWARD LENGTH=233
AT3G48890	ATMP2/ATMAPR3	FMSKYVK	159	156	162	4	m2: Oxidation (+15.99), k4: GlyGly (+114.04)	N	3		0	1	0	0	1	1								1																	1		1		| Symbols: ATMP2, ATMAPR3, MSBP2, MAPR3 | membrane-associated progesterone binding protein 3 | chr3:18129669-18131353 FORWARD LENGTH=233
AT3G48890	ATMP2/ATMAPR3	MFYGPGGPYALFAGKDASR	118	104	122	15	m1: Oxidation (+15.99), k15: GlyGly (+114.04)	N	3		0	0	0	0	1	2																						2					1		| Symbols: ATMP2, ATMAPR3, MSBP2, MAPR3 | membrane-associated progesterone binding protein 3 | chr3:18129669-18131353 FORWARD LENGTH=233
AT3G48990	AMP-dependent synthetase and ligase family protein	LLLTSKEGNAPAQEAASK	111	106	123	6	k6: GlyGly (+114.04)	N	2		1	1	0	0	0	0								1							1														| Symbols: | AMP-dependent synthetase and ligase family protein | chr3:18159031-18161294 REVERSE LENGTH=514
AT3G49010	ATBBC1/RSU2	GFTLEELKAAGIPK	80	73	86	8	k8: GlyGly (+114.04)	N	8		3	0	1	3	0	1														2	1	2	1			1		1							| Symbols: ATBBC1, BBC1, RSU2 | breast basic conserved 1 | chr3:18166971-18168047 REVERSE LENGTH=206
AT3G49670	BAM2	SMTDSNKDCVLKVIDLR	919	908	924	12	m2: Oxidation (+15.99), c9: Carbamidomethyl (+57.02), k12: GlyGly (+114.04)	P	7		0	6	0	1	0	0							3	3								1													| Symbols: BAM2 | Leucine-rich receptor-like protein kinase family protein | chr3:18417741-18420836 FORWARD LENGTH=1002
AT3G49670	BAM2	KGGHLHWNTR	781	781	790	1	k1: GlyGly (+114.04)	N	2		0	2	0	0	0	0						1		1																					| Symbols: BAM2 | Leucine-rich receptor-like protein kinase family protein | chr3:18417741-18420836 FORWARD LENGTH=1002
AT3G49670	BAM2	SMTDSNKDCVLKVIDLR	919	908	924	12	c9: Carbamidomethyl (+57.02), k12: GlyGly (+114.04)	P	2		0	2	0	0	0	0							2																						| Symbols: BAM2 | Leucine-rich receptor-like protein kinase family protein | chr3:18417741-18420836 FORWARD LENGTH=1002
AT3G50480	HR4	GKDTSIINR	36	35	43	2	k2: GlyGly (+114.04)	N	27		5	8	2	3	3	6		1	2			1		4	1						4	2	1	2				2			4	1	2		| Symbols: HR4 | homolog of RPW8 4 | chr3:18733287-18734180 FORWARD LENGTH=200
AT3G50480	HR4	KGKDTSIINR	34	34	43	1	k1: GlyGly (+114.04)	P	6		2	1	0	0	0	3								1				1			1							2			1				| Symbols: HR4 | homolog of RPW8 4 | chr3:18733287-18734180 FORWARD LENGTH=200
AT3G50480	HR4	KGKDTSIINR	36	34	43	3	k3: GlyGly (+114.04)	P	2		1	0	0	0	0	1															1										1				| Symbols: HR4 | homolog of RPW8 4 | chr3:18733287-18734180 FORWARD LENGTH=200
AT3G50930	BCS1	ALALNYLEIKEHR	455	446	458	10	k10: GlyGly (+114.04)	N	2		0	0	0	0	2	0																											2		| Symbols: BCS1 | cytochrome BC1 synthesis | chr3:18929817-18931547 FORWARD LENGTH=576
AT3G51260	PAD1	NYKESAGQETVK	179	177	188	3	k3: GlyGly (+114.04)	N	10		4	3	1	0	1	1		2	1						4									1				1					1		| Symbols: PAD1 | 20S proteasome alpha subunit PAD1 | chr3:19031086-19032746 FORWARD LENGTH=250
AT3G51460	RHD4	FEIVQPEEAKR	292	283	293	10	k10: GlyGly (+114.04)	N	2		0	2	0	0	0	0							1	1																					| Symbols: RHD4 | Phosphoinositide phosphatase family protein | chr3:19093007-19097142 FORWARD LENGTH=597
AT3G51550	FERONIA	AATKNFDESR	534	531	540	4	k4: GlyGly (+114.04)	N	62		15	14	11	6	9	7		3	3	2		2		4	3		3	2	2		5	3	3	4			7	3			4	6	3		| Symbols: FER | Malectin/receptor-like protein kinase family protein | chr3:19117877-19120564 REVERSE LENGTH=895
AT3G51550	FERONIA	VYRGEIDGGTTKVAIK	561	550	565	12	k12: GlyGly (+114.04)	N	38		7	10	11	2	3	5		1				2	4	3	1				1	1	4	1	1	3	3	3	2	2		3		2	1		| Symbols: FER | Malectin/receptor-like protein kinase family protein | chr3:19117877-19120564 REVERSE LENGTH=895
AT3G51550	FERONIA	VLGVGGFGKVYR	549	541	552	9	k9: GlyGly (+114.04)	N	31		7	8	6	2	2	6				2			4	2			1		1	3	2	1	1	1	1	3	1	1	3	1	1	1	1		| Symbols: FER | Malectin/receptor-like protein kinase family protein | chr3:19117877-19120564 REVERSE LENGTH=895
AT3G51550	FERONIA	HFSFAEIKAATK	530	523	534	8	k8: GlyGly (+114.04)	N	22		6	6	4	1	3	2		1				2	1	2	1				1	2	2		1	1	1	2				2		2	1		| Symbols: FER | Malectin/receptor-like protein kinase family protein | chr3:19117877-19120564 REVERSE LENGTH=895
AT3G51550	FERONIA	TTNILLDEKWVAK	672	664	676	9	k9: GlyGly (+114.04)	N	20		5	6	2	4	1	2		2	1	1			2		2		1			2			4	1		1		1		1			1		| Symbols: FER | Malectin/receptor-like protein kinase family protein | chr3:19117877-19120564 REVERSE LENGTH=895
AT3G51550	FERONIA	VLGVGGFGKVYRGEIDGGTTK	549	541	561	9	k9: GlyGly (+114.04)	N	17		3	4	3	1	3	3				1			1	2						2	1	1		1	1	1		1	1	1		2	1		| Symbols: FER | Malectin/receptor-like protein kinase family protein | chr3:19117877-19120564 REVERSE LENGTH=895
AT3G51550	FERONIA	GEIDGGTTKVAIKR	561	553	566	9	k9: GlyGly (+114.04)	P	11		2	3	2	2	1	1						1		2						1	1	1	1	1		1			1				1		| Symbols: FER | Malectin/receptor-like protein kinase family protein | chr3:19117877-19120564 REVERSE LENGTH=895
AT3G51550	FERONIA	KGMLDQIVDPYLK	759	759	771	1	k1: GlyGly (+114.04), m3: Oxidation (+15.99)	N	11		5	6	0	0	0	0		1		2			2	1	1	3	1																		| Symbols: FER | Malectin/receptor-like protein kinase family protein | chr3:19117877-19120564 REVERSE LENGTH=895
AT3G51550	FERONIA	GMLDQIVDPYLKGK	771	760	773	12	m2: Oxidation (+15.99), k12: GlyGly (+114.04)	N	9		1	6	1	0	0	1				3			2	1						1					1					1					| Symbols: FER | Malectin/receptor-like protein kinase family protein | chr3:19117877-19120564 REVERSE LENGTH=895
AT3G51550	FERONIA	GEIDGGTTKVAIK	561	553	565	9	k9: GlyGly (+114.04)	N	7		1	1	2	2	1	0							1							1			2		1	1							1		| Symbols: FER | Malectin/receptor-like protein kinase family protein | chr3:19117877-19120564 REVERSE LENGTH=895
AT3G51550	FERONIA	GKITPECFKK	773	772	781	2	k2: GlyGly (+114.04), c7: Carbamidomethyl (+57.02)	P	4		1	1	0	0	2	0							1								1											2			| Symbols: FER | Malectin/receptor-like protein kinase family protein | chr3:19117877-19120564 REVERSE LENGTH=895
AT3G51550	FERONIA	GEIDGGTTKVAIKR	565	553	566	13	k13: GlyGly (+114.04)	P	2		0	1	1	0	0	0							1												1										| Symbols: FER | Malectin/receptor-like protein kinase family protein | chr3:19117877-19120564 REVERSE LENGTH=895
AT3G52400	SYP122	KMDADVTAALKTAR	99	89	102	11	m2: Oxidation (+15.99), k11: GlyGly (+114.04)	P	36		7	11	7	3	2	6		4	3				3	1	2	1				2	2	1	2	1	2	2	2	2		2	2	1	1		| Symbols: SYP122, ATSYP122 | syntaxin of plants 122 | chr3:19425835-19427032 REVERSE LENGTH=341
AT3G52400	SYP122	MDADVTAALKTAR	99	90	102	10	m1: Oxidation (+15.99), k10: GlyGly (+114.04)	N	30		10	8	2	1	3	6		2	1				2	3	2			1		4	3		1			1	1	2	2	1	1	2	1		| Symbols: SYP122, ATSYP122 | syntaxin of plants 122 | chr3:19425835-19427032 REVERSE LENGTH=341
AT3G52400	SYP122	MDADVTAALKTAR	99	90	102	10	k10: GlyGly (+114.04)	N	23		6	4	4	3	3	3						1	2	1					2	1	3	1	2	2	1		1	2		1		1	2		| Symbols: SYP122, ATSYP122 | syntaxin of plants 122 | chr3:19425835-19427032 REVERSE LENGTH=341
AT3G52400	SYP122	KMDADVTAALKTAR	99	89	102	11	k11: GlyGly (+114.04)	P	19		4	3	2	2	4	4							2	1					2		2		2			2		2	2			2	2		| Symbols: SYP122, ATSYP122 | syntaxin of plants 122 | chr3:19425835-19427032 REVERSE LENGTH=341
AT3G52920	Family of unknown function (DUF662)	LKKLDELSR	154	153	161	2	k2: GlyGly (+114.04)	P	5		1	1	1	0	0	2		1								1									1				1	1					| Symbols: | Family of unknown function (DUF662) | chr3:19624601-19625981 FORWARD LENGTH=180
AT3G52930	Aldolase superfamily protein	ALQQSTLKTWAGKEENVK	306	299	316	8	k8: GlyGly (+114.04)	P	6		1	2	0	0	1	2							2							1								2					1		| Symbols: | Aldolase superfamily protein | chr3:19627383-19628874 REVERSE LENGTH=358
AT3G52930	Aldolase superfamily protein	GILAADESTGTIGKR	38	25	39	14	k14: GlyGly (+114.04)	N	5		1	2	0	1	0	1							1	1							1		1					1							| Symbols: | Aldolase superfamily protein | chr3:19627383-19628874 REVERSE LENGTH=358
AT3G53020	STV1/RPL24B/RPL24	KVEFASKQQK	136	130	139	7	k7: GlyGly (+114.04)	P	2		0	1	0	0	0	1								1														1							| Symbols: STV1, RPL24B, RPL24 | Ribosomal protein L24e family protein | chr3:19660749-19661912 REVERSE LENGTH=163
AT3G53260	PAL2	TKNGTALQTELIR	124	123	135	2	k2: GlyGly (+114.04)	N	2		0	0	0	0	0	2																						2							| Symbols: PAL2, ATPAL2 | phenylalanine ammonia-lyase 2 | chr3:19744256-19746619 REVERSE LENGTH=717
AT3G53380	LecRK-VIII.1	AGTKNFNESR	374	371	380	4	k4: GlyGly (+114.04)	N	8		2	2	1	2	1	0								2							2	1	1				1						1		| Symbols: | Concanavalin A-like lectin protein kinase family protein | chr3:19789204-19791351 REVERSE LENGTH=715
AT3G53420	PIP2A/PIP2;1	AKDVEAVPGEGFQTR	3	2	16	2	k2: GlyGly (+114.04)	N	24		5	10	0	2	1	6		3		2			3	2		1	1			3		2							3	3		1			| Symbols: PIP2A, PIP2, PIP2;1 | plasma membrane intrinsic protein 2A | chr3:19803906-19805454 REVERSE LENGTH=287
AT3G53480	PIS1/PDR9/ABCG37	NSELVKQLSQPDSGSSDIQFKR	1151	1146	1167	6	k6: GlyGly (+114.04)	P	14		3	4	3	0	1	3		2					2		2					1						3		1		2			1		| Symbols: PIS1, PDR9, ATPDR9, ABCG37 | pleiotropic drug resistance 9 | chr3:19825366-19831644 FORWARD LENGTH=1450
AT3G53480	PIS1/PDR9/ABCG37	NSELVKQLSQPDSGSSDIQFK	1151	1146	1166	6	k6: GlyGly (+114.04)	N	3		2	0	1	0	0	0														2					1										| Symbols: PIS1, PDR9, ATPDR9, ABCG37 | pleiotropic drug resistance 9 | chr3:19825366-19831644 FORWARD LENGTH=1450
AT3G53780	ATRBL4	GEKDSETAPIWGKTR	14	2	16	13	k13: GlyGly (+114.04)	P	5		0	3	0	0	0	2		1					2															2							| Symbols: ATRBL4, RBL4 | RHOMBOID-like protein 4 | chr3:19924729-19926648 REVERSE LENGTH=394
AT3G53870	Ribosomal protein S3 family protein	TQNVLGEKGR	62	55	64	8	k8: GlyGly (+114.04)	N	36		10	10	2	6	5	3						3		7					3		7	3	3	1			1	1			2	3	2		| Symbols: | Ribosomal protein S3 family protein | chr3:19951547-19952782 FORWARD LENGTH=249
AT3G53870	Ribosomal protein S3 family protein	TQNVLGEKGRR	62	55	65	8	k8: GlyGly (+114.04)	N	10		0	2	2	2	0	4		1						1								2					2	2			2				| Symbols: | Ribosomal protein S3 family protein | chr3:19951547-19952782 FORWARD LENGTH=249
AT3G54030	BSK6	SATGGFSSDNIVSEHGEKAPNVVYR	65	48	72	18	k18: GlyGly (+114.04)	N	5		1	1	2	0	0	1							1		1									1	1			1							| Symbols: | Protein kinase protein with tetratricopeptide repeat domain | chr3:20011162-20013490 FORWARD LENGTH=490
AT3G54140	PTR1	SLLFETADDESNIKGSR	281	268	284	14	k14: GlyGly (+114.04)	N	15		3	3	2	1	0	6				1			2		2						1	1			1	1		2	2	2					| Symbols: ATPTR1, PTR1 | peptide transporter 1 | chr3:20045885-20048154 REVERSE LENGTH=570
AT3G54300	VAMP727	LKAQITEVK	154	153	161	2	k2: GlyGly (+114.04)	N	2		0	2	0	0	0	0		1					1																						| Symbols: ATVAMP727, VAMP727 | vesicle-associated membrane protein 727 | chr3:20108355-20110127 REVERSE LENGTH=240
AT3G54560	HTA11	SLINKTTKE	132	128	136	5	k5: GlyGly (+114.04)	P	29		10	7	2	2	5	3		1	2	1		2		1	2	1	1		1		5		2	1			1	1			2	3	2		| Symbols: HTA11 | histone H2A 11 | chr3:20196532-20197466 FORWARD LENGTH=136
AT3G55130	WBC19	ALVDFNEKWQQNK	356	349	361	8	k8: GlyGly (+114.04)	N	36		5	9	9	3	2	8		3	1	1			3	1	1	1			1	2		2	1	4	2	3		1	3	3	1	2			| Symbols: ATWBC19, WBC19 | white-brown complex homolog 19 | chr3:20434111-20436288 REVERSE LENGTH=725
AT3G55360	CER10/ECR/TSC13	MKVTVVSR	2	1	8	2	m1: Oxidation (+15.99), k2: GlyGly (+114.04)	N	5		0	1	0	2	1	1								1									2					1				1			| Symbols: CER10, ECR, ATTSC13, TSC13 | 3-oxo-5-alpha-steroid 4-dehydrogenase family protein | chr3:20521186-20522856 REVERSE LENGTH=310
AT3G55950	CCR3	GKLNDGREVAIK	514	513	524	2	k2: GlyGly (+114.04)	N	3		0	0	0	1	1	1																1							1				1		| Symbols: CCR3, ATCRR3 | CRINKLY4 related 3 | chr3:20753903-20756347 REVERSE LENGTH=814
AT3G56170	CAN	DVSLAAVKR	170	163	171	8	k8: GlyGly (+114.04)	N	4		1	2	1	0	0	0		1					1								1					1									| Symbols: CAN | Ca-2+ dependent nuclease | chr3:20842614-20844319 FORWARD LENGTH=323
AT3G57330	ACA11	LTDEVKK	89	84	90	6	k6: GlyGly (+114.04)	N	2		2	0	0	0	0	0									2																				| Symbols: ACA11 | autoinhibited Ca2+-ATPase 11 | chr3:21211655-21216375 REVERSE LENGTH=1025
AT3G57330	ACA11	SLTKIGGPEGIAQK	114	111	124	4	k4: GlyGly (+114.04)	N	2		0	1	0	0	0	1		1																				1							| Symbols: ACA11 | autoinhibited Ca2+-ATPase 11 | chr3:21211655-21216375 REVERSE LENGTH=1025
AT3G57570	ARM repeat superfamily protein	FLEQGSEKEK	1036	1029	1038	8	k8: GlyGly (+114.04)	N	3		0	0	1	0	1	1																					1		1			1			| Symbols: | ARM repeat superfamily protein | chr3:21312598-21320105 FORWARD LENGTH=1096
AT3G59110	RLCK-V family protein	FAAENVIGEGGYGVVYKGR	206	190	208	17	k17: GlyGly (+114.04)	N	32		7	6	6	3	4	6		1				1	2	2		2			2	2	1	2	1	2	2	2		2	2	2		2	2		| Symbols: | Protein kinase superfamily protein | chr3:21855673-21857847 FORWARD LENGTH=512
AT3G59350	Protein kinase superfamily protein	TDNFGSKSLIGEGSYGR	116	110	126	7	k7: GlyGly (+114.04)	N	5		0	0	2	0	1	2																			2				2				1		| Symbols: | Protein kinase superfamily protein | chr3:21932930-21934883 FORWARD LENGTH=408
AT3G59350	Protein kinase superfamily protein	AYYATLKDGK	133	127	136	7	k7: GlyGly (+114.04)	N	2		0	0	1	0	1	0																			1								1		| Symbols: | Protein kinase superfamily protein | chr3:21932930-21934883 FORWARD LENGTH=408
AT3G60600	VAP27-1	LTEEKQSAIQLNNR	205	201	214	5	k5: GlyGly (+114.04)	N	12		0	3	2	3	2	2							2	1									3		2			2				1	1		| Symbols: VAP27-1, VAP, (AT)VAP, VAP27 | vesicle associated protein | chr3:22400537-22402408 FORWARD LENGTH=256
AT3G60600	VAP27-1	FIVDNKAGHQENTSEAR	184	179	195	6	k6: GlyGly (+114.04)	N	4		0	1	0	0	1	2							1															1		1		1			| Symbols: VAP27-1, VAP, (AT)VAP, VAP27 | vesicle associated protein | chr3:22400537-22402408 FORWARD LENGTH=256
AT3G61180	RING/U-box superfamily protein	NSEKVNGEIR	290	287	296	4	k4: GlyGly (+114.04)	N	6		4	2	0	0	0	0				2					2		1	1																	| Symbols: | RING/U-box superfamily protein | chr3:22645680-22647290 FORWARD LENGTH=379
AT3G61260	Remorin family protein	KAAVEAQLKK	145	137	146	9	k9: GlyGly (+114.04)	P	4		0	0	1	1	2	0																	1				1					2			| Symbols: | Remorin family protein | chr3:22675403-22676701 REVERSE LENGTH=212
AT3G61260	Remorin family protein	AAVEAQLKK	145	138	146	8	k8: GlyGly (+114.04)	N	3		0	0	0	2	1	0																	2										1		| Symbols: | Remorin family protein | chr3:22675403-22676701 REVERSE LENGTH=212
AT3G61260	Remorin family protein	KAAVEAQLK	137	137	145	1	k1: GlyGly (+114.04)	N	3		2	1	0	0	0	0			1								2																		| Symbols: | Remorin family protein | chr3:22675403-22676701 REVERSE LENGTH=212
AT3G61260	Remorin family protein	KAAVEAQLKK	145	137	146	9	k9: GlyGly (+114.04)	P	3		0	1	1	0	1	0				1														1									1		| Symbols: | Remorin family protein | chr3:22675403-22676701 REVERSE LENGTH=212
AT3G62250	UBQ5	AKIQDKEGIPPDQQR	29	28	42	2	k2: GlyGly (+114.04)	P	751		193	200	104	80	64	110		35	29	19	20	24	29	44	29	23	22	28	25	22	44	48	32	27	20	16	41	30	19	19	42	39	25		| Symbols: UBQ5 | ubiquitin 5 | chr3:23037138-23037611 FORWARD LENGTH=157
AT3G62250	UBQ5	LIFAGKQLEDGR	48	43	54	6	k6: GlyGly (+114.04)	N	392		126	97	48	31	37	53		16	11	16	5	7	21	21	21	7	20	19	10	21	28	17	14	13	9	10	16	15	15	8	15	21	16		| Symbols: UBQ5 | ubiquitin 5 | chr3:23037138-23037611 FORWARD LENGTH=157
AT3G62250	UBQ5	TLADYNIQKESTLHLVLR	63	55	72	9	k9: GlyGly (+114.04)	N	171		44	50	21	13	20	23		9	6	6	3	8	10	8	12	3	6	7	3	6	7	6	7	8	6	5	2	9	5	4	5	11	9		| Symbols: UBQ5 | ubiquitin 5 | chr3:23037138-23037611 FORWARD LENGTH=157
AT3G62250	UBQ5	MQIFVKTLTGK	6	1	11	6	m1: Oxidation (+15.99), k6: GlyGly (+114.04)	N	168		42	45	26	15	15	25		8	8	5	2	4	9	9	6	4	4	4	3	8	13	10	5	5	7	7	7	6	8	6	5	12	3		| Symbols: UBQ5 | ubiquitin 5 | chr3:23037138-23037611 FORWARD LENGTH=157
AT3G62250	UBQ5	LIFAGKQLEDGRTLADYNIQK	48	43	63	6	k6: GlyGly (+114.04)	N	102		28	24	17	3	5	25		6	5	5		2	4	2	3	2	7	2	1	8	5	2	1	5	7	3	2	9	6	5	5	1	4		| Symbols: UBQ5 | ubiquitin 5 | chr3:23037138-23037611 FORWARD LENGTH=157
AT3G62250	UBQ5	MQIFVKTLTGK	6	1	11	6	k6: GlyGly (+114.04)	N	77		21	14	16	7	6	13		1	4			1	4	4	3	3		4	3	4	4	3	4	4	4	4	4	2	4	4	3	5	1		| Symbols: UBQ5 | ubiquitin 5 | chr3:23037138-23037611 FORWARD LENGTH=157
AT3G62250	UBQ5	TLTGKTITLEVESSDTIDNVK	11	7	27	5	k5: GlyGly (+114.04)	N	76		20	24	11	7	5	9		2	4	1	4	4	4	5	4	3	2	4	2	2	3	3	4	4	4	2	1	5	2	2		3	2		| Symbols: UBQ5 | ubiquitin 5 | chr3:23037138-23037611 FORWARD LENGTH=157
AT3G62250	UBQ5	AKIQDKEGIPPDQQR	33	28	42	6	k6: GlyGly (+114.04)	P	63		13	13	14	4	9	10			4	2		1	2	4		2	2	3	1	2	3	4		2	1	4	7	2	2	2	4	8	1		| Symbols: UBQ5 | ubiquitin 5 | chr3:23037138-23037611 FORWARD LENGTH=157
AT3G62250	UBQ5	QLEDGRTLADYNIQKESTLHLVLR	63	49	72	15	k15: GlyGly (+114.04)	N	56		12	19	9	3	6	7		3	1	2	2	2	5	4	3	1	1		1	3	3	2	1	1	2	3	3	1	3	3		5	1		| Symbols: UBQ5 | ubiquitin 5 | chr3:23037138-23037611 FORWARD LENGTH=157
AT3G62250	UBQ5	IDGSGKVQR	113	108	116	6	k6: GlyGly (+114.04)	N	53		13	15	7	4	6	8		2	2	2	2	2		5		2	2	3	2		4	2	2	2			5	2			6	4	2		| Symbols: UBQ5 | ubiquitin 5 | chr3:23037138-23037611 FORWARD LENGTH=157
AT3G62250	UBQ5	TLTGKTITLEVESSDTIDNVKAK	11	7	29	5	k5: GlyGly (+114.04)	P	27		5	7	5	1	1	8		3	3		1				2	2		1					1	2	3			4		3	1		1		| Symbols: UBQ5 | ubiquitin 5 | chr3:23037138-23037611 FORWARD LENGTH=157
AT3G62250	UBQ5	LAVLQFYKIDGSGKVQR	113	100	116	14	k14: GlyGly (+114.04)	P	13		6	6	0	0	0	1		3	1	2					2	2		2										1							| Symbols: UBQ5 | ubiquitin 5 | chr3:23037138-23037611 FORWARD LENGTH=157
AT3G62250	UBQ5	TITLEVESSDTIDNVKAK	27	12	29	16	k16: GlyGly (+114.04)	N	2		1	0	1	0	0	0														1					1										| Symbols: UBQ5 | ubiquitin 5 | chr3:23037138-23037611 FORWARD LENGTH=157
AT3G62870	Ribosomal protein L7Ae/L30e/S12e/Gadd45 family protein	VIAKEAAQR	249	246	254	4	k4: GlyGly (+114.04)	N	9		1	1	1	4	0	2								1							1	4		1				1			1				| Symbols: | Ribosomal protein L7Ae/L30e/S12e/Gadd45 family protein | chr3:23242862-23244273 REVERSE LENGTH=256
AT3G62870	Ribosomal protein L7Ae/L30e/S12e/Gadd45 family protein	AQAEAEGKPAESKKPIVVK	116	109	127	8	k8: GlyGly (+114.04)	P	3		1	2	0	0	0	0							1	1							1														| Symbols: | Ribosomal protein L7Ae/L30e/S12e/Gadd45 family protein | chr3:23242862-23244273 REVERSE LENGTH=256
AT3G63260	MRK1/RAF48	CCPHAVANIMKR	342	332	343	11	c1: Carbamidomethyl (+57.02), c2: Carbamidomethyl (+57.02), k11: GlyGly (+114.04)	N	10		2	5	3	0	0	0							2	3							2						3								| Symbols: ATMRK1 | Protein kinase superfamily protein | chr3:23373090-23374747 REVERSE LENGTH=391
AT3G63260	MRK1/RAF48	CCPHAVANIMKR	342	332	343	11	c1: Carbamidomethyl (+57.02), c2: Carbamidomethyl (+57.02), m10: Oxidation (+15.99), k11: GlyGly (+114.04)	N	10		0	5	2	2	1	0							3	2								2					2					1			| Symbols: ATMRK1 | Protein kinase superfamily protein | chr3:23373090-23374747 REVERSE LENGTH=391
AT4G00090	Transducin/WD40 repeat-like superfamily protein	DGSVKEVSR	277	273	281	5	k5: GlyGly (+114.04)	N	2		0	0	0	0	0	2																						2							| Symbols: | Transducin/WD40 repeat-like superfamily protein | chr4:34234-36594 FORWARD LENGTH=430
AT4G00300	Fringe-related protein	LSMDVLEDNSKSGNQFTAR	775	765	783	11	m3: Oxidation (+15.99), k11: GlyGly (+114.04)	N	2		0	2	0	0	0	0		1					1																						| Symbols: | fringe-related protein | chr4:126509-130126 FORWARD LENGTH=785
AT4G00360	CYP86A2/ATT1	KTAALEFTTR	132	132	141	1	k1: GlyGly (+114.04)	N	2		1	1	0	0	0	0				1							1																		| Symbols: CYP86A2, ATT1 | cytochrome P450, family 86, subfamily A, polypeptide 2 | chr4:160951-162778 FORWARD LENGTH=553
AT4G00360	CYP86A2/ATT1	LTFDNICGLAFGKDTR	194	182	197	13	c7: Carbamidomethyl (+57.02), k13: GlyGly (+114.04)	N	2		0	2	0	0	0	0							2																						| Symbols: CYP86A2, ATT1 | cytochrome P450, family 86, subfamily A, polypeptide 2 | chr4:160951-162778 FORWARD LENGTH=553
AT4G00710	BSK3	AATSGFAVEYIVSEHGEKAPNVVYK	67	50	74	18	k18: GlyGly (+114.04)	N	3		2	1	0	0	0	0		1							2																				| Symbols: BSK3 | BR-signaling kinase 3 | chr4:290807-293096 FORWARD LENGTH=489
AT4G01320	STE24	TLVGVISQEKFEKSR	51	39	53	13	k13: GlyGly (+114.04)	P	3		0	1	1	0	0	1							1												1			1							| Symbols: ATSTE24, STE24 | Peptidase family M48 family protein | chr4:545905-549002 FORWARD LENGTH=424
AT4G01320	STE24	TLVGVISQEKFEKSR	48	39	53	10	k10: GlyGly (+114.04)	P	2		0	1	0	0	1	0							1																				1		| Symbols: ATSTE24, STE24 | Peptidase family M48 family protein | chr4:545905-549002 FORWARD LENGTH=424
AT4G01410	Late embryogenesis abundant (LEA) hydroxyproline-rich glycoprotein family	GEGEAKAEHAAK	7	2	13	6	k6: GlyGly (+114.04)	N	3		0	0	0	1	1	1																	1					1					1		| Symbols: | Late embryogenesis abundant (LEA) hydroxyproline-rich glycoprotein family | chr4:578308-578991 FORWARD LENGTH=227
AT4G02050	STP7	AGGSFGPTGVAKER	13	2	15	12	k12: GlyGly (+114.04)	N	20		3	6	1	1	4	5		2					2	2	1					1	1		1				1	2	1	2		3	1		| Symbols: STP7 | sugar transporter protein 7 | chr4:898387-900095 REVERSE LENGTH=513
AT4G02100	Heat shock protein DnaJ with tetratricopeptide repeat	LIQKGYSVVTSNIAAVEK	460	457	474	4	k4: GlyGly (+114.04)	N	25		8	4	6	3	3	1							2	2					2	3	3	2	1	2	2	2			1			2	1		| Symbols: | Heat shock protein DnaJ with tetratricopeptide repeat | chr4:930228-932049 FORWARD LENGTH=546
AT4G02230	Ribosomal protein L19e family protein	LAKGPGGDIPAAAPPAQTAEVPAKK	183	181	205	3	k3: GlyGly (+114.04)	P	2		2	0	0	0	0	0															2														| Symbols: | Ribosomal protein L19e family protein | chr4:979391-980640 REVERSE LENGTH=208
AT4G02700	SULTR3;2	ELKLVIANPGAEVMK	588	586	600	3	k3: GlyGly (+114.04), m14: Oxidation (+15.99)	N	4		1	2	0	0	0	1							2							1									1						| Symbols: SULTR3;2 | sulfate transporter 3;2 | chr4:1189062-1193325 FORWARD LENGTH=646
AT4G02700	SULTR3;2	ELKLVIANPGAEVMKK	588	586	601	3	k3: GlyGly (+114.04), m14: Oxidation (+15.99)	P	2		0	1	0	0	1	0							1																				1		| Symbols: SULTR3;2 | sulfate transporter 3;2 | chr4:1189062-1193325 FORWARD LENGTH=646
AT4G04340	ERD (early-responsive to dehydration stress) family protein	AREPNLNLKGYLQDAYIHPVFK	706	698	719	9	k9: GlyGly (+114.04)	N	17		3	5	1	0	0	8							3	2						2	1				1			2	3	3					| Symbols: | ERD (early-responsive to dehydration stress) family protein | chr4:2123235-2126624 FORWARD LENGTH=772
AT4G04340	ERD (early-responsive to dehydration stress) family protein	ISGESSPSLAVINGKEV	770	756	772	15	k15: GlyGly (+114.04)	N	4		1	2	0	0	0	1							2				1											1							| Symbols: | ERD (early-responsive to dehydration stress) family protein | chr4:2123235-2126624 FORWARD LENGTH=772
AT4G04570	CRK40	LQHKNLVK	402	399	406	4	k4: GlyGly (+114.04)	N	6		3	1	1	0	1	0								1					1		2			1								1			| Symbols: CRK40 | cysteine-rich RLK (RECEPTOR-like protein kinase) 40 | chr4:2290045-2292717 FORWARD LENGTH=654
AT4G04720	CPK21	FYSLGKELGR	84	79	88	6	k6: GlyGly (+114.04)	N	4		0	2	0	0	0	2							2															1	1						| Symbols: CPK21 | calcium-dependent protein kinase 21 | chr4:2394817-2397631 REVERSE LENGTH=531
AT4G05120	ENT3/FUR1/ATENT3	TVSADLAAAGIQNQSDLTDDDSKNQR	248	226	251	23	k23: GlyGly (+114.04)	N	3		0	2	0	0	0	1							2															1							| Symbols: ENT3, FUR1, ATENT3 | Major facilitator superfamily protein | chr4:2632886-2634824 REVERSE LENGTH=418
AT4G05200	CRK25	YKIIEGIAR	448	447	455	2	k2: GlyGly (+114.04)	N	24		3	7	1	3	5	5						2	3	2						3		1	2				1	2	3			4	1		| Symbols: CRK25 | cysteine-rich RLK (RECEPTOR-like protein kinase) 25 | chr4:2679793-2682309 REVERSE LENGTH=675
AT4G05200	CRK25	IFGVDQTQANTKR	507	496	508	12	k12: GlyGly (+114.04)	N	7		1	1	0	1	1	3							1								1		1					1	1		1		1		| Symbols: CRK25 | cysteine-rich RLK (RECEPTOR-like protein kinase) 25 | chr4:2679793-2682309 REVERSE LENGTH=675
AT4G08850	MIK2/BSR850	YLIGTGGHGKVYK	788	779	791	10	k10: GlyGly (+114.04)	N	20		6	3	1	2	3	5		1					1	1	1	1			1	1	2	2			1			1	1	1	2	2	1		| Symbols: | Leucine-rich repeat receptor-like protein kinase family protein | chr4:5636693-5640496 REVERSE LENGTH=1045
AT4G08850	MIK2/BSR850	AKLPNAIMAVK	793	792	802	2	k2: GlyGly (+114.04), m8: Oxidation (+15.99)	N	7		3	2	0	0	0	2					1			1		1				2									2						| Symbols: | Leucine-rich repeat receptor-like protein kinase family protein | chr4:5636693-5640496 REVERSE LENGTH=1045
AT4G08850	MIK2/BSR850	LNETTDSSISNPSTKQEFLNEIR	818	804	826	15	k15: GlyGly (+114.04)	N	7		0	2	1	1	0	3							2										1	1				2		1					| Symbols: | Leucine-rich repeat receptor-like protein kinase family protein | chr4:5636693-5640496 REVERSE LENGTH=1045
AT4G08850	MIK2/BSR850	KLNETTDSSISNPSTKQEFLNEIR	818	803	826	16	k16: GlyGly (+114.04)	P	5		0	1	0	0	0	4						1																3		1					| Symbols: | Leucine-rich repeat receptor-like protein kinase family protein | chr4:5636693-5640496 REVERSE LENGTH=1045
AT4G08850	MIK2/BSR850	YQEIIKATGEFDPK	770	765	778	6	k6: GlyGly (+114.04)	N	2		0	0	1	0	0	1																				1		1							| Symbols: | Leucine-rich repeat receptor-like protein kinase family protein | chr4:5636693-5640496 REVERSE LENGTH=1045
AT4G09320	NDPK1	KIIGATNPAASEPGTIR	106	106	122	1	k1: GlyGly (+114.04)	N	3		0	3	0	0	0	0			1	2																									| Symbols: NDPK1 | Nucleoside diphosphate kinase family protein | chr4:5923424-5924366 FORWARD LENGTH=169
AT4G11530	CRK34	GKLSSGPEVAVKR	363	362	374	2	k2: GlyGly (+114.04)	P	18		3	2	5	2	2	4							1	1	1					1	1	1	1		1	2	2	1	1	1	1		2		| Symbols: CRK34 | cysteine-rich RLK (RECEPTOR-like protein kinase) 34 | chr4:6987093-6989599 FORWARD LENGTH=669
AT4G11530	CRK34	GKLSSGPEVAVK	363	362	373	2	k2: GlyGly (+114.04)	N	7		4	1	0	1	1	0								1		1				2	1		1									1			| Symbols: CRK34 | cysteine-rich RLK (RECEPTOR-like protein kinase) 34 | chr4:6987093-6989599 FORWARD LENGTH=669
AT4G11530	CRK34	LQHKNLVR	399	396	403	4	k4: GlyGly (+114.04)	N	2		2	0	0	0	0	0															2														| Symbols: CRK34 | cysteine-rich RLK (RECEPTOR-like protein kinase) 34 | chr4:6987093-6989599 FORWARD LENGTH=669
AT4G11680	Zinc finger, C3HC4 type (RING finger) family protein	FNILKNANNEV	384	380	390	5	k5: GlyGly (+114.04)	N	3		1	2	0	0	0	0							1	1					1																| Symbols: | Zinc finger, C3HC4 type (RING finger) family protein | chr4:7053737-7055516 REVERSE LENGTH=390
AT4G13770	CYP83A1/REF2	ELLKTQDVNFADRPPHR	89	86	102	4	k4: GlyGly (+114.04)	N	12		2	3	2	0	3	2							2	1						1	1				1	1			1	1		2	1		| Symbols: CYP83A1, REF2 | cytochrome P450, family 83, subfamily A, polypeptide 1 | chr4:7990682-7992282 REVERSE LENGTH=502
AT4G13930	SHM4	AVTLTLDIQKTYGK	424	415	428	10	k10: GlyGly (+114.04)	N	4		1	2	0	0	0	1		1	1						1													1							| Symbols: SHM4 | serine hydroxymethyltransferase 4 | chr4:8048013-8050021 REVERSE LENGTH=471
AT4G13940	HOG1/EMB1395/SAHH1/MEE58	LVGVSEETTTGVKR	211	199	212	13	k13: GlyGly (+114.04)	N	22		5	6	3	1	3	4		2		1		1	1	1	2	1					2		1	1	1		1	1	1	1	1	2	1		| Symbols: HOG1, EMB1395, SAHH1, MEE58, ATSAHH1 | S-adenosyl-L-homocysteine hydrolase | chr4:8054931-8056676 FORWARD LENGTH=485
AT4G14500	Polyketide cyclase/dehydrase and lipid transport superfamily protein	ANKSATGSASSQTPVEDNDESGLASR	102	100	125	3	k3: GlyGly (+114.04)	N	2		1	1	0	0	0	0				1										1															| Symbols: | Polyketide cyclase/dehydrase and lipid transport superfamily protein | chr4:8334391-8337022 FORWARD LENGTH=433
AT4G14760	NET1B	ITKDQISVSR	908	906	915	3	k3: GlyGly (+114.04)	N	3		0	1	0	2	0	0							1										2												| Symbols: | kinase interacting (KIP1-like) family protein | chr4:8475718-8481094 FORWARD LENGTH=1710
AT4G15610	Uncharacterised protein family (UPF0497)	GYETKSTLDTER	6	2	13	5	k5: GlyGly (+114.04)	N	11		1	3	0	0	2	5		1					1	1							1							4	1			2			| Symbols: | Uncharacterised protein family (UPF0497) | chr4:8909162-8910641 FORWARD LENGTH=193
AT4G16370	OPT3	ATDKTNVHLSSDHER	9	6	20	4	k4: GlyGly (+114.04)	N	10		3	7	0	0	0	0		5		2					3																				| Symbols: ATOPT3, OPT3 | oligopeptide transporter | chr4:9247514-9250071 REVERSE LENGTH=737
AT4G16380	Heavy metal transport/detoxification superfamily protein | chr4:9254638-9255955 FORWARD LENGTH=254	TKQPAPAPAPAPAPAAKPAPAPAPAPAPAPK	153	137	167	17	k17: GlyGly (+114.04)	P	2		0	2	0	0	0	0		1	1																										| Symbols: | Heavy metal transport/detoxification superfamily protein | chr4:9254638-9255955 FORWARD LENGTH=254
AT4G16720	Ribosomal protein L23/L15e family protein	GIVYGKPTNQGVTQLK	83	78	93	6	k6: GlyGly (+114.04)	N	5		1	3	0	0	0	1								3						1										1					| Symbols: | Ribosomal protein L23/L15e family protein | chr4:9714407-9715545 REVERSE LENGTH=204
AT4G16720	Ribosomal protein L23/L15e family protein	GIVYGKPTNQGVTQLKFQR	93	78	96	16	k16: GlyGly (+114.04)	P	4		2	1	0	1	0	0							1								2	1													| Symbols: | Ribosomal protein L23/L15e family protein | chr4:9714407-9715545 REVERSE LENGTH=204
AT4G16720	Ribosomal protein L23/L15e family protein	AKQGFVVYR	56	55	63	2	k2: GlyGly (+114.04)	N	2		0	2	0	0	0	0						1		1																					| Symbols: | Ribosomal protein L23/L15e family protein | chr4:9714407-9715545 REVERSE LENGTH=204
AT4G17170	AT-RAB2/ATRABB1C	TAATIYKK	169	163	170	7	k7: GlyGly (+114.04)	N	20		3	4	4	4	3	2						1		3					1		2	3	1	2			2	1			1	2	1		| Symbols: AT-RAB2, ATRABB1C, ATRAB2A, RAB2A, RABB1C, ATRAB-B1B, RAB-B1B | RAB GTPase homolog B1C | chr4:9644908-9646220 REVERSE LENGTH=211
AT4G17170	AT-RAB2/ATRABB1C	TAATIYKK	169	163	170	7	k7: GlyGly (+114.04)	N	10		3	2	2	0	1	2						1		1					1		2						2	1			1	1			| Symbols: AT-RAB2, ATRABB1C, ATRAB2A, RAB2A, RABB1C, ATRAB-B1B, RAB-B1B | RAB GTPase homolog B1C | chr4:9644908-9646220 REVERSE LENGTH=211
AT4G21380	ARK3/RK3/SD1-8	ASNILLDKYMTPK	661	654	666	8	k8: GlyGly (+114.04), m10: Oxidation (+15.99)	N	3		0	3	0	0	0	0		1		1			1																						| Symbols: ARK3, RK3 | receptor kinase 3 | chr4:11389219-11393090 REVERSE LENGTH=850
AT4G21534	SPHK2	DVLGFIVEGKQIR	59	50	62	10	k10: GlyGly (+114.04)	N	2		0	2	0	0	0	0							2																						| Symbols: | Diacylglycerol kinase family protein | chr4:11456230-11458820 FORWARD LENGTH=481
AT4G21534	SPHK2	KDVLGFIVEGKQIR	59	49	62	11	k11: GlyGly (+114.04)	P	2		0	1	0	0	0	1							1															1							| Symbols: | Diacylglycerol kinase family protein | chr4:11456230-11458820 FORWARD LENGTH=481
AT4G22130	SRF8	SVASVADLKSSPAEK	353	345	359	9	k9: GlyGly (+114.04)	N	6		1	1	0	1	1	2							1							1			1					1		1			1		| Symbols: SRF8 | STRUBBELIG-receptor family 8 | chr4:11723733-11727331 FORWARD LENGTH=703
AT4G22690	CYP706A1	VKDDDEKAPLSMTHVK	337	331	346	7	k7: GlyGly (+114.04), m12: Oxidation (+15.99)	P	7		2	2	1	0	0	2							2			1				1					1				2						| Symbols: CYP706A1 | cytochrome P450, family 706, subfamily A, polypeptide 1 | chr4:11929847-11931520 FORWARD LENGTH=557
AT4G23180	CRK10/RLK4	YKIIGGVAR	449	448	456	2	k2: GlyGly (+114.04)	N	18		4	5	0	0	3	6							4	1					1	1	2								3	1	2	3			| Symbols: CRK10, RLK4 | cysteine-rich RLK (RECEPTOR-like protein kinase) 10 | chr4:12138171-12140780 FORWARD LENGTH=669
AT4G23190	CRK11/RLK3	GKLSNGTDVAVKR	368	367	379	2	k2: GlyGly (+114.04)	P	30		6	7	5	2	3	7		3					4		2					3	1		2	1	2	2		2	1	4			3		| Symbols: CRK11, AT-RLK3 | cysteine-rich RLK (RECEPTOR-like protein kinase) 11 | chr4:12141197-12143710 REVERSE LENGTH=667
AT4G23190	CRK11/RLK3	LGEGGFGAVYKGK	366	356	368	11	k11: GlyGly (+114.04)	N	9		1	4	0	0	1	3							4								1							2			1		1		| Symbols: CRK11, AT-RLK3 | cysteine-rich RLK (RECEPTOR-like protein kinase) 11 | chr4:12141197-12143710 REVERSE LENGTH=667
AT4G23190	CRK11/RLK3	TIEAATNKFSTSNK	349	342	355	8	k8: GlyGly (+114.04)	N	7		2	0	2	2	0	1														1	1		2	1		1		1							| Symbols: CRK11, AT-RLK3 | cysteine-rich RLK (RECEPTOR-like protein kinase) 11 | chr4:12141197-12143710 REVERSE LENGTH=667
AT4G23190	CRK11/RLK3	YKIIGGIAR	451	450	458	2	k2: GlyGly (+114.04)	N	5		1	2	0	0	1	1							2						1										1			1			| Symbols: CRK11, AT-RLK3 | cysteine-rich RLK (RECEPTOR-like protein kinase) 11 | chr4:12141197-12143710 REVERSE LENGTH=667
AT4G23190	CRK11/RLK3	GKLSNGTDVAVKR	378	367	379	12	k12: GlyGly (+114.04)	P	2		0	2	0	0	0	0							2																						| Symbols: CRK11, AT-RLK3 | cysteine-rich RLK (RECEPTOR-like protein kinase) 11 | chr4:12141197-12143710 REVERSE LENGTH=667
AT4G23300	CRK22	GKFSNGTEVAVKR	371	370	382	2	k2: GlyGly (+114.04)	P	16		3	3	3	3	0	4		1				1	1		1					2		1	2		2	1			2	2					| Symbols: CRK22 | cysteine-rich RLK (RECEPTOR-like protein kinase) 22 | chr4:12182002-12184531 FORWARD LENGTH=660
AT4G23300	CRK22	FGEVYKGK	369	364	371	6	k6: GlyGly (+114.04)	N	7		2	2	0	1	2	0		1						1	1						1	1											2		| Symbols: CRK22 | cysteine-rich RLK (RECEPTOR-like protein kinase) 22 | chr4:12182002-12184531 FORWARD LENGTH=660
AT4G23300	CRK22	FSNGTEVAVKR	381	372	382	10	k10: GlyGly (+114.04)	N	3		1	2	0	0	0	0		1					1							1															| Symbols: CRK22 | cysteine-rich RLK (RECEPTOR-like protein kinase) 22 | chr4:12182002-12184531 FORWARD LENGTH=660
AT4G23300	CRK22	GKFSNGTEVAVK	371	370	381	2	k2: GlyGly (+114.04)	N	3		1	0	1	0	0	1														1						1			1						| Symbols: CRK22 | cysteine-rich RLK (RECEPTOR-like protein kinase) 22 | chr4:12182002-12184531 FORWARD LENGTH=660
AT4G23300	CRK22	TIEAATNKFSK	352	345	355	8	k8: GlyGly (+114.04)	N	3		1	2	0	0	0	0		2							1																				| Symbols: CRK22 | cysteine-rich RLK (RECEPTOR-like protein kinase) 22 | chr4:12182002-12184531 FORWARD LENGTH=660
AT4G23640	TRH1/ATKT3/KUP4	SPALLKLR	671	666	673	6	k6: GlyGly (+114.04)	N	20		3	2	5	2	4	4							2							2	1	1	1		2	2	1		2	2		2	2		| Symbols: TRH1, ATKT3, KUP4 | Potassium transporter family protein | chr4:12320476-12324291 REVERSE LENGTH=775
AT4G23700	CHX17	CYEEVIEVIKEYSK	739	730	743	10	c1: Carbamidomethyl (+57.02), k10: GlyGly (+114.04)	N	4		2	2	0	0	0	0							2								2														| Symbols: ATCHX17, CHX17 | cation/H+ exchanger 17 | chr4:12342534-12345616 REVERSE LENGTH=820
AT4G24990	ATGP4/MUB3	YSAASTVDFLKQR	34	24	36	11	k11: GlyGly (+114.04)	N	21		3	4	3	3	3	5							2	2							3	1	2	1	1	1		2	1	2		1	2		| Symbols: ATGP4 | Ubiquitin family protein | chr4:12849973-12851249 REVERSE LENGTH=118
AT4G24990	ATGP4/MUB3	GINEVKLISSGK	56	51	62	6	k6: GlyGly (+114.04)	N	2		0	2	0	0	0	0							2																						| Symbols: ATGP4 | Ubiquitin family protein | chr4:12849973-12851249 REVERSE LENGTH=118
AT4G25140	OLEO1/OLE1	LGSKAQDLKDR	141	138	148	4	k4: GlyGly (+114.04)	P	6		2	0	2	2	0	0													1		1	1	1	2											| Symbols: OLEO1, OLE1 | oleosin 1 | chr4:12900498-12901259 FORWARD LENGTH=173
AT4G26550	Got1/Sft2-like vesicle transport protein family	SANDTVSGTFSVVSKGVR	68	54	71	15	k15: GlyGly (+114.04)	N	4		1	2	0	1	0	0		2							1								1												| Symbols: | Got1/Sft2-like vescicle transport protein family | chr4:13402755-13404208 REVERSE LENGTH=225
AT4G27300	SD1-1	ISDFGLAKSFGGDQSESSTNR	648	641	661	8	k8: GlyGly (+114.04)	N	3		2	1	0	0	0	0							1							2															| Symbols: | S-locus lectin protein kinase family protein | chr4:13669308-13672348 REVERSE LENGTH=815
AT4G27500	PPI1	INELSEKLK	271	265	273	7	k7: GlyGly (+114.04)	N	4		0	1	1	0	0	2							1												1			2							| Symbols: PPI1 | proton pump interactor 1 | chr4:13743614-13745900 FORWARD LENGTH=612
AT4G28270	RMA2	GQKAPQSGSNVPSRPTGPVYDLR	92	90	112	3	k3: GlyGly (+114.04)	N	6		1	2	0	1	0	2							1	1						1		1							1	1					| Symbols: ATRMA2, RMA2 | RING membrane-anchor 2 | chr4:14007614-14008195 REVERSE LENGTH=193
AT4G28350	LecRK-VII.2	GVLEGKEVAVKR	339	334	345	6	k6: GlyGly (+114.04)	P	33		5	7	4	3	5	9		3					1	3	2					1	2	1	2	1	1		2	1	2	2	4	4	1		| Symbols: | Concanavalin A-like lectin protein kinase family protein | chr4:14026577-14028622 FORWARD LENGTH=649
AT4G29410	Ribosomal L28e protein family	VVANQVVDNYYRPDLKK	115	100	116	16	k16: GlyGly (+114.04)	N	6		1	2	0	1	1	1							1	1		1							1						1			1			| Symbols: | Ribosomal L28e protein family | chr4:14468439-14469964 REVERSE LENGTH=143
AT4G29410	Ribosomal L28e protein family	VVANQVVDNYYRPDLKK	115	100	116	16	k16: GlyGly (+114.04)	N	6		1	2	0	1	1	1							2							1			1						1				1		| Symbols: | Ribosomal L28e protein family | chr4:14468439-14469964 REVERSE LENGTH=143
AT4G30190	AHA2	KVLSIIDKYAER	442	442	453	1	k1: GlyGly (+114.04)	P	51		12	13	8	5	5	8		2	2		1	3	2	3	3	1		2	2	2	2	3	2	2	2	2	2	3	2	2	1	3	2		| Symbols: AHA2, PMA2, HA2 | H(+)-ATPase 2 | chr4:14770820-14775920 REVERSE LENGTH=948
AT4G30190	AHA2	GHVESVVKLK	934	927	936	8	k8: GlyGly (+114.04)	N	49		15	10	10	3	4	7		2	3	2			2	1	2	4	2	1	3	1	2	3		1	3	2	4		3		4	4			| Symbols: AHA2, PMA2, HA2 | H(+)-ATPase 2 | chr4:14770820-14775920 REVERSE LENGTH=948
AT4G30190	AHA2	VLRDGKWSEQEAAILVPGDIVSIK	139	134	157	6	k6: GlyGly (+114.04)	N	28		4	5	9	2	2	6							1	4						1	3	1	1	4	3	2		1	1	4		2			| Symbols: AHA2, PMA2, HA2 | H(+)-ATPase 2 | chr4:14770820-14775920 REVERSE LENGTH=948
AT4G30190	AHA2	LLEGDPLKVDQSALTGESLPVTK	175	168	190	8	k8: GlyGly (+114.04)	N	25		7	5	5	2	2	4				2			2	1					1	2	4		2	2	1		2	2	2			2			| Symbols: AHA2, PMA2, HA2 | H(+)-ATPase 2 | chr4:14770820-14775920 REVERSE LENGTH=948
AT4G30190	AHA2	KVLSIIDK	442	442	449	1	k1: GlyGly (+114.04)	N	24		7	9	2	2	2	2		1	2	1		2	1	2		2			2	1	2	2				1	1	2				2			| Symbols: AHA2, PMA2, HA2 | H(+)-ATPase 2 | chr4:14770820-14775920 REVERSE LENGTH=948
AT4G30190	AHA2	LKGLDIETPSHYTV	936	935	948	2	k2: GlyGly (+114.04)	N	20		3	5	3	3	2	4			1				2	2	1				1	1		1	2	1	1	1			3	1		2			| Symbols: AHA2, PMA2, HA2 | H(+)-ATPase 2 | chr4:14770820-14775920 REVERSE LENGTH=948
AT4G30190	AHA2	LSVDKNLVEVFCK	343	339	351	5	k5: GlyGly (+114.04), c12: Carbamidomethyl (+57.02)	N	19		7	10	0	2	0	0		2				2	4	2	1				2		4	2													| Symbols: AHA2, PMA2, HA2 | H(+)-ATPase 2 | chr4:14770820-14775920 REVERSE LENGTH=948
AT4G30190	AHA2	LSQQGAITKR	312	304	313	9	k9: GlyGly (+114.04)	N	18		2	8	4	2	2	0		1	1	1				5					1		1	2		2			2					1	1		| Symbols: AHA2, PMA2, HA2 | H(+)-ATPase 2 | chr4:14770820-14775920 REVERSE LENGTH=948
AT4G30190	AHA2	TLHGLQPKEAVNIFPEK	888	881	897	8	k8: GlyGly (+114.04)	N	18		7	2	6	0	0	3		1					1		1		2			3	1				4	2			2	1					| Symbols: AHA2, PMA2, HA2 | H(+)-ATPase 2 | chr4:14770820-14775920 REVERSE LENGTH=948
AT4G30190	AHA2	DGKWSEQEAAILVPGDIVSIK	139	137	157	3	k3: GlyGly (+114.04)	N	16		7	2	4	1	2	0						1		1					1	3	3	1		1	1		2					2			| Symbols: AHA2, PMA2, HA2 | H(+)-ATPase 2 | chr4:14770820-14775920 REVERSE LENGTH=948
AT4G30190	AHA2	VLSIIDKYAER	449	443	453	7	k7: GlyGly (+114.04)	N	16		4	3	1	3	0	5		1					2		1	3						2	1			1		2	3						| Symbols: AHA2, PMA2, HA2 | H(+)-ATPase 2 | chr4:14770820-14775920 REVERSE LENGTH=948
AT4G30190	AHA2	GHVESVVKLK	934	927	936	8	k8: GlyGly (+114.04)	N	13		4	5	3	0	0	1		1					1	3	1					2	1			1			2	1							| Symbols: AHA2, PMA2, HA2 | H(+)-ATPase 2 | chr4:14770820-14775920 REVERSE LENGTH=948
AT4G30190	AHA2	TGTLTLNKLSVDK	338	331	343	8	k8: GlyGly (+114.04)	N	12		4	7	1	0	0	0		2					3	2		2	1				1						1								| Symbols: AHA2, PMA2, HA2 | H(+)-ATPase 2 | chr4:14770820-14775920 REVERSE LENGTH=948
AT4G30190	AHA2	ELSEIAEQAKR	911	902	912	10	k10: GlyGly (+114.04)	N	11		2	4	2	0	1	2							3	1						2					2				2				1		| Symbols: AHA2, PMA2, HA2 | H(+)-ATPase 2 | chr4:14770820-14775920 REVERSE LENGTH=948
AT4G30190	AHA2	NLVEVFCKGVEK	351	344	355	8	c7: Carbamidomethyl (+57.02), k8: GlyGly (+114.04)	N	9		4	5	0	0	0	0		2	1				2		2		2																		| Symbols: AHA2, PMA2, HA2 | H(+)-ATPase 2 | chr4:14770820-14775920 REVERSE LENGTH=948
AT4G30190	AHA2	IPIEEVFQQLKCSR	27	17	30	11	k11: GlyGly (+114.04), c12: Carbamidomethyl (+57.02)	N	6		1	3	0	0	1	1							2	1							1							1				1			| Symbols: AHA2, PMA2, HA2 | H(+)-ATPase 2 | chr4:14770820-14775920 REVERSE LENGTH=948
AT4G30190	AHA2	GSYRELSEIAEQAKR	911	898	912	14	k14: GlyGly (+114.04)	N	5		0	3	0	0	0	2			1				2																1	1					| Symbols: AHA2, PMA2, HA2 | H(+)-ATPase 2 | chr4:14770820-14775920 REVERSE LENGTH=948
AT4G30190	AHA2	KVLSIIDKYAER	449	442	453	8	k8: GlyGly (+114.04)	P	5		1	2	0	1	0	1			1					1	1							1									1				| Symbols: AHA2, PMA2, HA2 | H(+)-ATPase 2 | chr4:14770820-14775920 REVERSE LENGTH=948
AT4G30190	AHA2	EAVNIFPEKGSYR	897	889	901	9	k9: GlyGly (+114.04)	N	2		0	0	1	0	0	1																		1				1							| Symbols: AHA2, PMA2, HA2 | H(+)-ATPase 2 | chr4:14770820-14775920 REVERSE LENGTH=948
AT4G30190	AHA2	ELHTLKGHVESVVK	926	921	934	6	k6: GlyGly (+114.04)	N	2		0	1	1	0	0	0							1											1											| Symbols: AHA2, PMA2, HA2 | H(+)-ATPase 2 | chr4:14770820-14775920 REVERSE LENGTH=948
AT4G30190	AHA2	LSVDKNLVEVFCKGVEK	351	339	355	13	c12: Carbamidomethyl (+57.02), k13: GlyGly (+114.04)	P	2		0	1	0	0	1	0							1																			1			| Symbols: AHA2, PMA2, HA2 | H(+)-ATPase 2 | chr4:14770820-14775920 REVERSE LENGTH=948
AT4G30190	AHA2	TLHGLQPKEAVNIFPEKGSYR	888	881	901	8	k8: GlyGly (+114.04)	P	2		0	2	0	0	0	0							1	1																					| Symbols: AHA2, PMA2, HA2 | H(+)-ATPase 2 | chr4:14770820-14775920 REVERSE LENGTH=948
AT4G30190	AHA2	VENQDAIDAAMVGMLADPKEAR	386	368	389	19	m11: Oxidation (+15.99), m14: Oxidation (+15.99), k19: GlyGly (+114.04)	N	2		1	1	0	0	0	0		1							1																				| Symbols: AHA2, PMA2, HA2 | H(+)-ATPase 2 | chr4:14770820-14775920 REVERSE LENGTH=948
AT4G30210	AR2	NAVPYEKSENCSSAPIFVR	537	531	549	7	k7: GlyGly (+114.04), c11: Carbamidomethyl (+57.02)	N	2		0	1	0	0	0	1							1																		1				| Symbols: ATR2, AR2 | P450 reductase 2 | chr4:14796900-14800578 FORWARD LENGTH=711
AT4G31130	Protein of unknown function (DUF1218)	DVNLKIDA	192	188	195	5	k5: GlyGly (+114.04)	N	10		1	4	0	0	1	4		1				1	1	1						1									2	1	1		1		| Symbols: | Protein of unknown function (DUF1218) | chr4:15137159-15138465 REVERSE LENGTH=195
AT4G31480	Coatomer, beta subunit	ATGEFTKDENDANKLNR	713	700	716	14	k14: GlyGly (+114.04)	P	12		4	6	1	0	0	1		2	1	3					1	2				1					1				1						| Symbols: | Coatomer, beta subunit | chr4:15264145-15267384 FORWARD LENGTH=948
AT4G31500	CYP83B1/SUR2/RNT1/RED1/ATR4	ELLKTQDLNFTARPLLK	88	85	101	4	k4: GlyGly (+114.04)	N	13		5	3	0	1	1	3		1					2				1			3	1		1					1	1	1		1			| Symbols: CYP83B1, SUR2, RNT1, RED1, ATR4 | cytochrome P450, family 83, subfamily B, polypeptide 1 | chr4:15273677-15275271 REVERSE LENGTH=499
AT4G31500	CYP83B1/SUR2/RNT1/RED1/ATR4	LSKLYGPIFTMK	59	57	68	3	k3: GlyGly (+114.04), m11: Oxidation (+15.99)	N	12		1	5	0	0	2	4						2	2	1					1									3		1		1	1		| Symbols: CYP83B1, SUR2, RNT1, RED1, ATR4 | cytochrome P450, family 83, subfamily B, polypeptide 1 | chr4:15273677-15275271 REVERSE LENGTH=499
AT4G31500	CYP83B1/SUR2/RNT1/RED1/ATR4	LSKLYGPIFTMK	59	57	68	3	k3: GlyGly (+114.04)	N	2		0	0	0	0	0	2																						2							| Symbols: CYP83B1, SUR2, RNT1, RED1, ATR4 | cytochrome P450, family 83, subfamily B, polypeptide 1 | chr4:15273677-15275271 REVERSE LENGTH=499
AT4G31500	CYP83B1/SUR2/RNT1/RED1/ATR4	TQDLNFTARPLLKGQQTMSYQGR	101	89	111	13	k13: GlyGly (+114.04), m18: Oxidation (+15.99)	N	2		0	0	0	0	0	2																						2							| Symbols: CYP83B1, SUR2, RNT1, RED1, ATR4 | cytochrome P450, family 83, subfamily B, polypeptide 1 | chr4:15273677-15275271 REVERSE LENGTH=499
AT4G31570	Unknown protein	DLDQALHVQKLTR	1817	1808	1820	10	k10: GlyGly (+114.04)	N	13		2	1	3	2	0	5							1							2			2	1	2			2	2	1					| Symbols: | CONTAINS InterPro DOMAIN/s: Prefoldin (InterPro:IPR009053); BEST Arabidopsis thaliana protein match is: unknown protein (TAIR:AT1G24460.1); Has 194354 Blast hits to 66887 proteins in 3244 species: Archae - 3688; Bacteria - 38556; Metazoa - 84828; Fungi - 17265; Plants - 10589; Viruses - 805; Other Eukaryotes - 38623 (source: NCBI BLink). | chr4:15297061-15306036 FORWARD LENGTH=2730
AT4G31590	ATCSLC05/ATCSLC5	WSQKGVNIIYR	286	283	293	4	k4: GlyGly (+114.04)	N	3		1	1	0	1	0	0							1							1			1												| Symbols: ATCSLC05, CSLC05, ATCSLC5, CSLC5 | Cellulose-synthase-like C5 | chr4:15309889-15312336 REVERSE LENGTH=692
AT4G32150	VAMP711	LELLVDKTANMQGNTFR	161	155	171	7	k7: GlyGly (+114.04), m11: Oxidation (+15.99)	N	2		0	2	0	0	0	0							2																						| Symbols: VAMP711, ATVAMP711 | vesicle-associated membrane protein 711 | chr4:15526407-15527651 REVERSE LENGTH=219
AT4G32300	SD2-5	MKNVDVTDER	727	726	735	2	m1: Oxidation (+15.99), k2: GlyGly (+114.04)	N	4		2	2	0	0	0	0				2							2																		| Symbols: SD2-5 | S-domain-2 5 | chr4:15599970-15602435 FORWARD LENGTH=821
AT4G32410	CESA1/RSW1	INALVAKAQK	472	466	475	7	k7: GlyGly (+114.04)	N	22		7	5	2	5	2	1		1				1	2	1	1					1	5	3	2			1	1	1					2		| Symbols: CESA1, RSW1, AtCESA1 | cellulose synthase 1 | chr4:15641009-15646388 REVERSE LENGTH=1081
AT4G32410	CESA1/RSW1	INALVAKAQK	472	466	475	7	k7: GlyGly (+114.04)	N	7		2	2	1	1	1	0								2						1	1		1			1						1			| Symbols: CESA1, RSW1, AtCESA1 | cellulose synthase 1 | chr4:15641009-15646388 REVERSE LENGTH=1081
AT4G32410	CESA1/RSW1	IQPSFVKER	450	444	452	7	k7: GlyGly (+114.04)	N	6		1	1	4	0	0	0							1								1			1	1		2								| Symbols: CESA1, RSW1, AtCESA1 | cellulose synthase 1 | chr4:15641009-15646388 REVERSE LENGTH=1081
AT4G32410	CESA1/RSW1	DKIQPSFVKER	450	442	452	9	k9: GlyGly (+114.04)	P	4		1	3	0	0	0	0		2	1						1																				| Symbols: CESA1, RSW1, AtCESA1 | cellulose synthase 1 | chr4:15641009-15646388 REVERSE LENGTH=1081
AT4G32410	CESA1/RSW1	KYNYEKR	679	674	680	6	k6: GlyGly (+114.04)	P	2		0	0	0	2	0	0																	2												| Symbols: CESA1, RSW1, AtCESA1 | cellulose synthase 1 | chr4:15641009-15646388 REVERSE LENGTH=1081
AT4G33360	FLDH | NAD(P)-binding Rossmann-fold superfamily protein	NVLEAVKETK	112	106	115	7	k7: GlyGly (+114.04)	N	3		1	2	0	0	0	0							2							1															| Symbols: FLDH | NAD(P)-binding Rossmann-fold superfamily protein | chr4:16067989-16069374 REVERSE LENGTH=344
AT4G33360	FLDH | NAD(P)-binding Rossmann-fold superfamily protein	NVLEAVKETKTVQK	115	106	119	10	k10: GlyGly (+114.04)	P	2		0	2	0	0	0	0							1	1																					| Symbols: FLDH | NAD(P)-binding Rossmann-fold superfamily protein | chr4:16067989-16069374 REVERSE LENGTH=344
AT4G35230	BSK1	AATNNFSSDNIVSESGEKAPNLVYK	85	68	92	18	k18: GlyGly (+114.04)	N	3		0	1	0	1	1	0							1										1										1		| Symbols: BSK1 | BR-signaling kinase 1 | chr4:16755325-16758041 REVERSE LENGTH=512
AT4G35790	PLD-DELTA	VNTISEENWKR	800	791	801	10	k10: GlyGly (+114.04)	N	3		0	0	0	1	1	1																	1					1				1			| Symbols: ATPLDDELTA, PLDDELTA | phospholipase D delta | chr4:16955774-16959875 REVERSE LENGTH=857
AT4G36670	Major facilitator superfamily protein	LKEGKEILELVSNSPEEAELR	210	209	229	2	k2: GlyGly (+114.04)	P	4		0	2	0	0	0	2							2																	2					| Symbols: | Major facilitator superfamily protein | chr4:17287680-17289483 REVERSE LENGTH=493
AT4G37640	ACA2	SSPMDKHTLVKQLR	740	730	743	11	m4: Oxidation (+15.99), k11: GlyGly (+114.04)	P	8		1	2	2	1	1	1							1	1						1		1		1		1			1				1		| Symbols: ACA2 | calcium ATPase 2 | chr4:17683225-17686808 REVERSE LENGTH=1014
AT4G37640	ACA2	HTLVKQLR	740	736	743	5	k5: GlyGly (+114.04)	N	7		4	2	0	0	0	1		1	1						2	1					1							1							| Symbols: ACA2 | calcium ATPase 2 | chr4:17683225-17686808 REVERSE LENGTH=1014
AT4G37640	ACA2	SSPMDKHTLVKQLR	740	730	743	11	k11: GlyGly (+114.04)	P	5		0	0	2	1	1	1																	1	1			1	1					1		| Symbols: ACA2 | calcium ATPase 2 | chr4:17683225-17686808 REVERSE LENGTH=1014
AT4G38520	Protein phosphatase 2C family protein	SEFNREPLYAKFR	252	242	254	11	k11: GlyGly (+114.04)	N	4		1	2	0	0	0	1							2							1									1						| Symbols: | Protein phosphatase 2C family protein | chr4:18015999-18017514 REVERSE LENGTH=400
AT4G38630	RPN10/MCB1/MBP1	ALEIVGKR	130	124	131	7	k7: GlyGly (+114.04)	N	18		2	5	3	2	2	4							4	1					1		1		2	2	1			2		1	1	2			| Symbols: RPN10, MCB1, ATMCB1, MBP1 | regulatory particle non-ATPase 10 | chr4:18057357-18059459 REVERSE LENGTH=386
AT4G38630	RPN10/MCB1/MBP1	TQSNPENTVGILTMAGKGVR	57	41	60	17	k17: GlyGly (+114.04)	N	4		0	1	1	0	1	1							1											1				1					1		| Symbols: RPN10, MCB1, ATMCB1, MBP1 | regulatory particle non-ATPase 10 | chr4:18057357-18059459 REVERSE LENGTH=386
AT4G38630	RPN10/MCB1/MBP1	IIVFAGSPIKYEKK	122	110	123	13	k13: GlyGly (+114.04)	P	3		0	1	1	0	1	0							1											1									1		| Symbols: RPN10, MCB1, ATMCB1, MBP1 | regulatory particle non-ATPase 10 | chr4:18057357-18059459 REVERSE LENGTH=386
AT4G38630	RPN10/MCB1/MBP1	KALEIVGKR	130	123	131	8	k8: GlyGly (+114.04)	P	3		0	2	0	0	1	0						1	1																				1		| Symbols: RPN10, MCB1, ATMCB1, MBP1 | regulatory particle non-ATPase 10 | chr4:18057357-18059459 REVERSE LENGTH=386
AT4G38630	RPN10/MCB1/MBP1	IIVFAGSPIKYEKK	122	110	123	13	k12: GlyGly (+114.04)	P	2		0	0	0	0	1	1																						1					1		| Symbols: RPN10, MCB1, ATMCB1, MBP1 | regulatory particle non-ATPase 10 | chr4:18057357-18059459 REVERSE LENGTH=386
AT4G38630	RPN10/MCB1/MBP1	KALEIVGKR	123	123	131	1	k1: GlyGly (+114.04)	P	2		0	1	0	0	0	1							1																		1				| Symbols: RPN10, MCB1, ATMCB1, MBP1 | regulatory particle non-ATPase 10 | chr4:18057357-18059459 REVERSE LENGTH=386
AT4G38630	RPN10/MCB1/MBP1	TQSNPENTVGILTMAGKGVR	57	41	60	17	m14: Oxidation (+15.99), k17: GlyGly (+114.04)	N	2		0	1	0	0	0	1							1																	1					| Symbols: RPN10, MCB1, ATMCB1, MBP1 | regulatory particle non-ATPase 10 | chr4:18057357-18059459 REVERSE LENGTH=386
AT4G39080	VHA-A3	SIDSTKQVK	187	182	190	6	k6: GlyGly (+114.04)	N	16		4	3	2	2	3	2			2					1	2						2	2		1			1	1			1	3			| Symbols: VHA-A3 | vacuolar proton ATPase A3 | chr4:18209513-18214752 FORWARD LENGTH=821
AT4G39080	VHA-A3	QVKLGFLTGLVPR	190	188	200	3	k3: GlyGly (+114.04)	N	13		2	2	2	1	1	5				1			1							1	1	1		1		1		2	1	2			1		| Symbols: VHA-A3 | vacuolar proton ATPase A3 | chr4:18209513-18214752 FORWARD LENGTH=821
AT4G39080	VHA-A3	LGELEAELVEINANNDKLQR	126	110	129	17	k17: GlyGly (+114.04)	N	8		2	2	0	0	2	2							2							2										2		2			| Symbols: VHA-A3 | vacuolar proton ATPase A3 | chr4:18209513-18214752 FORWARD LENGTH=821
AT4G39080	VHA-A3	AIYHTLNMLSLDVTKK	339	325	340	15	m8: Oxidation (+15.99), k15: GlyGly (+114.04)	N	5		0	1	0	0	0	4							1															1	1	2					| Symbols: VHA-A3 | vacuolar proton ATPase A3 | chr4:18209513-18214752 FORWARD LENGTH=821
AT4G39080	VHA-A3	ETESQQAGEDLLESPLLQEEKSIDSTK	181	161	187	21	k21: GlyGly (+114.04)	N	5		1	0	2	0	1	1															1				2				1				1		| Symbols: VHA-A3 | vacuolar proton ATPase A3 | chr4:18209513-18214752 FORWARD LENGTH=821
AT4G39080	VHA-A3	ETESQQAGEDLLESPLLQEEKSIDSTK	181	161	187	21	k21: GlyGly (+114.04)	N	4		1	0	2	0	0	1															1			1		1		1							| Symbols: VHA-A3 | vacuolar proton ATPase A3 | chr4:18209513-18214752 FORWARD LENGTH=821
AT4G39080	VHA-A3	TYAAQIKR	68	62	69	7	k7: GlyGly (+114.04)	N	3		2	1	0	0	0	0		1													2														| Symbols: VHA-A3 | vacuolar proton ATPase A3 | chr4:18209513-18214752 FORWARD LENGTH=821
AT4G39950	CYP79B2	EILKQQDALFASRPLTYAQK	117	114	133	4	k4: GlyGly (+114.04)	N	6		1	4	0	0	0	1							4							1								1							| Symbols: CYP79B2 | cytochrome P450, family 79, subfamily B, polypeptide 2 | chr4:18525311-18527284 FORWARD LENGTH=541
AT4G40030	Histone superfamily protein	EIAQDFKTDLR	108	102	112	7	k7: GlyGly (+114.04)	N	10		1	1	1	3	2	2								1						1		1	2		1			1	1			1	1		| Symbols: | Histone superfamily protein | chr4:18555840-18556827 REVERSE LENGTH=164
AT4G40030	Histone superfamily protein	KQLATKAAR	52	47	55	6	k6: GlyGly (+114.04)	P	9		2	0	2	2	1	2													2				2	2				2					1		| Symbols: | Histone superfamily protein | chr4:18555840-18556827 REVERSE LENGTH=164
AT4G40030	Histone superfamily protein	KYQKSTELLIR	85	82	92	4	k4: GlyGly (+114.04)	P	6		2	1	0	0	2	1								1						1	1							1				2			| Symbols: | Histone superfamily protein | chr4:18555840-18556827 REVERSE LENGTH=164
AT4G40030	Histone superfamily protein	KSAPTTGGVKKPHR	65	56	69	10	k10: GlyGly (+114.04)	P	3		0	1	0	0	2	0								1																		1	1		| Symbols: | Histone superfamily protein | chr4:18555840-18556827 REVERSE LENGTH=164
AT4G40030	Histone superfamily protein	KYQKSTELLIR	82	82	92	1	k1: GlyGly (+114.04)	P	2		0	1	0	0	1	0								1																			1		| Symbols: | Histone superfamily protein | chr4:18555840-18556827 REVERSE LENGTH=164
AT5G01410	PDX1/PDX1.3/RSR4	KSPFSVK	20	20	26	1	k1: GlyGly (+114.04)	N	4		3	1	0	0	0	0		1							1	1	1																		| Symbols: PDX1, ATPDX1.3, RSR4, PDX1.3, ATPDX1 | Aldolase-type TIM barrel family protein | chr5:172576-173505 REVERSE LENGTH=309
AT5G01460	LMBR1-like membrane protein	SQYIKEATELGK	254	250	261	5	k5: GlyGly (+114.04)	N	26		3	6	4	1	2	10		1				1	2	2	2					1			1	1	1	2		2	4	4		2			| Symbols: | LMBR1-like membrane protein | chr5:186823-190008 FORWARD LENGTH=509
AT5G01460	LMBR1-like membrane protein	KAADALHQEER	268	268	278	1	k1: GlyGly (+114.04)	N	23		10	13	0	0	0	0		4	5	3	1				2	3	3	2																	| Symbols: | LMBR1-like membrane protein | chr5:186823-190008 FORWARD LENGTH=509
AT5G01460	LMBR1-like membrane protein	SQYIKEATELGKK	254	250	262	5	k5: GlyGly (+114.04)	P	20		2	6	0	1	5	6							3	3						2			1					2	1	1	2	3	2		| Symbols: | LMBR1-like membrane protein | chr5:186823-190008 FORWARD LENGTH=509
AT5G02500	HSC70-1/HSP70-1	ITITNDKGR	513	507	515	7	k7: GlyGly (+114.04)	N	39		10	10	5	4	4	6		2		2		2		4	2		2	1	2		3	2	2	2			3	3			3	2	2		| Symbols: HSC70-1, HSP70-1, AT-HSC70-1, HSC70 | heat shock cognate protein 70-1 | chr5:554055-556334 REVERSE LENGTH=651
AT5G02500	HSC70-1/HSP70-1	NKITITNDKGR	513	505	515	9	k9: GlyGly (+114.04)	P	32		6	8	6	3	4	5		1	2	2				3	2		1	2	1			3		2			4	2			3	4			| Symbols: HSC70-1, HSP70-1, AT-HSC70-1, HSC70 | heat shock cognate protein 70-1 | chr5:554055-556334 REVERSE LENGTH=651
AT5G02500	HSC70-1/HSP70-1	TKDNNLLGK	457	456	464	2	k2: GlyGly (+114.04)	N	11		7	1	0	1	0	2								1	1	1			2		3	1									2				| Symbols: HSC70-1, HSP70-1, AT-HSC70-1, HSC70 | heat shock cognate protein 70-1 | chr5:554055-556334 REVERSE LENGTH=651
AT5G02500	HSC70-1/HSP70-1	NKITITNDKGR	506	505	515	2	k2: GlyGly (+114.04)	P	2		1	1	0	0	0	0								1							1														| Symbols: HSC70-1, HSP70-1, AT-HSC70-1, HSC70 | heat shock cognate protein 70-1 | chr5:554055-556334 REVERSE LENGTH=651
AT5G02540	NAD(P)-binding Rossmann-fold superfamily protein	LINSVSKK	321	315	322	7	k7: GlyGly (+114.04)	N	12		1	3	2	3	3	0								3							1	2	1	1			1					2	1		| Symbols: | NAD(P)-binding Rossmann-fold superfamily protein | chr5:568609-570720 FORWARD LENGTH=331
AT5G02540	NAD(P)-binding Rossmann-fold superfamily protein	LINSVSKK	321	315	322	7	k7: GlyGly (+114.04)	N	10		1	1	3	2	2	1								1					1			1	1	1			2				1	1	1		| Symbols: | NAD(P)-binding Rossmann-fold superfamily protein | chr5:568609-570720 FORWARD LENGTH=331
AT5G02870	Ribosomal protein L4/L1 family	TSAAIKVLK	175	170	178	6	k6: GlyGly (+114.04)	N	13		3	2	3	2	2	1								2					1	1	1	1	1		2		1				1		2		| Symbols: | Ribosomal protein L4/L1 family | chr5:657830-659526 FORWARD LENGTH=407
AT5G03760	ATCSLA09,/ATCSLA9/RAT4	WASKGVNIK	156	153	161	4	k4: GlyGly (+114.04)	N	9		4	2	0	0	0	3						1		1					1	2	1								2		1				| Symbols: ATCSLA09, CSLA09, ATCSLA9, CSLA9, RAT4 | Nucleotide-diphospho-sugar transferases superfamily protein | chr5:985910-990087 REVERSE LENGTH=533
AT5G03760	ATCSLA09,/ATCSLA9/RAT4	WASKGVNIKYEIR	156	153	165	4	k4: GlyGly (+114.04)	P	5		3	0	1	1	0	0													1	1	1		1			1									| Symbols: ATCSLA09, CSLA09, ATCSLA9, CSLA9, RAT4 | Nucleotide-diphospho-sugar transferases superfamily protein | chr5:985910-990087 REVERSE LENGTH=533
AT5G04320	Shugoshin C terminus	TLMKALAHR	5	2	10	4	m3: Oxidation (+15.99), k4: GlyGly (+114.04)	N	22		6	3	5	1	2	5						1	2				1		2	2	1		1		2	1	2	1	2	1	1		2		| Symbols: | Shugoshin C terminus | chr5:1209929-1212376 FORWARD LENGTH=419
AT5G04530	KCS19	KLDTETCAKVVQR	56	48	60	9	c7: Carbamidomethyl (+57.02), k9: GlyGly (+114.04)	P	8		4	2	1	0	1	0							2						2		2						1					1			| Symbols: KCS19 | 3-ketoacyl-CoA synthase 19 | chr5:1292222-1293616 REVERSE LENGTH=464
AT5G05170	CESA3/IXR1/ATH-B/CEV1	INALVSKALK	456	450	459	7	k7: GlyGly (+114.04)	N	14		4	7	1	0	1	1							2	5					3		1						1	1				1			| Symbols: CESA3, IXR1, ATCESA3, ATH-B, CEV1 | Cellulose synthase family protein | chr5:1530401-1535090 REVERSE LENGTH=1065
AT5G05170	CESA3/IXR1/ATH-B/CEV1	VQTSFVKDR	434	428	436	7	k7: GlyGly (+114.04)	N	11		1	3	4	0	1	2							2	1						1				1	1	1	1		1	1			1		| Symbols: CESA3, IXR1, ATCESA3, ATH-B, CEV1 | Cellulose synthase family protein | chr5:1530401-1535090 REVERSE LENGTH=1065
AT5G05170	CESA3/IXR1/ATH-B/CEV1	INALVSKALK	456	450	459	7	k7: GlyGly (+114.04)	N	5		2	1	1	0	1	0								1							2						1					1			| Symbols: CESA3, IXR1, ATCESA3, ATH-B, CEV1 | Cellulose synthase family protein | chr5:1530401-1535090 REVERSE LENGTH=1065
AT5G05170	CESA3/IXR1/ATH-B/CEV1	IDYLKDKVQTSFVK	427	421	434	7	k7: GlyGly (+114.04)	P	4		2	1	0	0	0	1							1							1	1								1						| Symbols: CESA3, IXR1, ATCESA3, ATH-B, CEV1 | Cellulose synthase family protein | chr5:1530401-1535090 REVERSE LENGTH=1065
AT5G05170	CESA3/IXR1/ATH-B/CEV1	MKQEKNTGPVSTQAASER	205	201	218	5	m1: Oxidation (+15.99), k5: GlyGly (+114.04)	P	3		1	2	0	0	0	0		2												1															| Symbols: CESA3, IXR1, ATCESA3, ATH-B, CEV1 | Cellulose synthase family protein | chr5:1530401-1535090 REVERSE LENGTH=1065
AT5G05170	CESA3/IXR1/ATH-B/CEV1	ALKCPEEGWVMQDGTPWPGNNTR	459	457	479	3	k3: GlyGly (+114.04), c4: Carbamidomethyl (+57.02), m11: Oxidation (+15.99)	N	2		0	2	0	0	0	0							2																						| Symbols: CESA3, IXR1, ATCESA3, ATH-B, CEV1 | Cellulose synthase family protein | chr5:1530401-1535090 REVERSE LENGTH=1065
AT5G05170	CESA3/IXR1/ATH-B/CEV1	VQTSFVKDRR	434	428	437	7	k7: GlyGly (+114.04)	N	2		0	0	1	0	1	0																			1							1			| Symbols: CESA3, IXR1, ATCESA3, ATH-B, CEV1 | Cellulose synthase family protein | chr5:1530401-1535090 REVERSE LENGTH=1065
AT5G06530	ABC-2 type transporter family protein	ISQSSTGGSVTYNDKPYSK	228	214	232	15	k15: GlyGly (+114.04)	N	3		1	2	0	0	0	0								2							1														| Symbols: | ABC-2 type transporter family protein | chr5:1990060-1994605 REVERSE LENGTH=751
AT5G07910	Leucine-rich repeat (LRR) family protein	IADVPGEISKLINMQR	66	57	72	10	k10: GlyGly (+114.04), m14: Oxidation (+15.99)	N	3		1	0	0	1	1	0														1			1										1		| Symbols: | Leucine-rich repeat (LRR) family protein | chr5:2521937-2523769 REVERSE LENGTH=262
AT5G08080	SYP132	VQVIDKQYDKLDK	46	41	53	6	k6: GlyGly (+114.04)	P	2		1	1	0	0	0	0		1							1																				| Symbols: SYP132, ATSYP132 | syntaxin of plants 132 | chr5:2588532-2591106 FORWARD LENGTH=304
AT5G10290	LRR-II family protein kinase	IAFGQLKR	276	270	277	7	k7: GlyGly (+114.04)	N	31		9	6	2	3	4	7						2	2	2	2	1		1	2	1	2	1	2			1	1	2	2	2	1	2	2		| Symbols: | leucine-rich repeat transmembrane protein kinase family protein | chr5:3235462-3238171 REVERSE LENGTH=613
AT5G10290	LRR-II family protein kinase	GVLPDNTKVAVKR	314	307	319	8	k8: GlyGly (+114.04)	P	12		3	3	2	0	1	3							1	2						1	2			1	1			1	1	1			1		| Symbols: | leucine-rich repeat transmembrane protein kinase family protein | chr5:3235462-3238171 REVERSE LENGTH=613
AT5G10290	LRR-II family protein kinase	GVLPDNTKVAVK	314	307	318	8	k8: GlyGly (+114.04)	N	7		1	1	2	1	1	1							1							1			1		1	1				1		1			| Symbols: | leucine-rich repeat transmembrane protein kinase family protein | chr5:3235462-3238171 REVERSE LENGTH=613
AT5G10290	LRR-II family protein kinase	GTMGHIAPEYLSTGKSSER	469	455	473	15	m3: Oxidation (+15.99), k15: GlyGly (+114.04)	N	2		0	0	1	0	0	1																		1				1							| Symbols: | leucine-rich repeat transmembrane protein kinase family protein | chr5:3235462-3238171 REVERSE LENGTH=613
AT5G10360	EMB3010/RPS6B	QGFPMKQGVLTPGR	64	59	72	6	m5: Oxidation (+15.99), k6: GlyGly (+114.04)	N	20		5	5	4	2	1	3		1	2	1				1	1		1			2	1	1	1		2	1	1	1		1	1		1		| Symbols: EMB3010, RPS6B | Ribosomal protein S6e | chr5:3258734-3260142 REVERSE LENGTH=249
AT5G10360	EMB3010/RPS6B	QGFPMKQGVLTPGR	64	59	72	6	k6: GlyGly (+114.04)	N	12		3	0	3	1	2	3														2	1		1	2		1		2	1			1	1		| Symbols: EMB3010, RPS6B | Ribosomal protein S6e | chr5:3258734-3260142 REVERSE LENGTH=249
AT5G10420	MATE efflux family protein	VANELGAGNGKGAR	335	325	338	11	k11: GlyGly (+114.04)	N	12		5	6	0	0	1	0		6							3						2											1			| Symbols: | MATE efflux family protein | chr5:3273578-3276490 REVERSE LENGTH=489
AT5G13160	PBS1	GLEFLHDKANPPVIYR	204	197	212	8	k8: GlyGly (+114.04)	N	10		3	2	2	1	0	2							2							3			1		2			1		1					| Symbols: PBS1 | Protein kinase superfamily protein | chr5:4176854-4179682 FORWARD LENGTH=456
AT5G13550	SULTR4;1	AKKELQFLR	278	277	285	2	k2: GlyGly (+114.04)	N	2		1	1	0	0	0	0		1													1														| Symbols: SULTR4;1 | sulfate transporter 4.1 | chr5:4355412-4359490 REVERSE LENGTH=685
AT5G15490	UDP-glucose 6-dehydrogenase family protein	EADIVFVSVNTPTKTR	91	78	93	14	k14: GlyGly (+114.04)	N	33		5	8	7	2	0	11		3					4	1		1			2	2			2	2	3	2		3	4	4					| Symbols: | UDP-glucose 6-dehydrogenase family protein | chr5:5027872-5029314 REVERSE LENGTH=480
AT5G16130	Ribosomal protein S7e family protein	LVRELEKK	86	80	87	7	k7: GlyGly (+114.04)	N	4		2	2	0	0	0	0		1	1						1	1																			| Symbols: | Ribosomal protein S7e family protein | chr5:5268984-5269912 FORWARD LENGTH=190
AT5G16130	Ribosomal protein S7e family protein	LVRELEKK	86	80	87	7	k7: GlyGly (+114.04)	N	2		0	1	0	1	0	0		1														1													| Symbols: | Ribosomal protein S7e family protein | chr5:5268984-5269912 FORWARD LENGTH=190
AT5G16590	LRR1	ESNGPPAVVANGASENGVSKNPAAVSK	317	298	324	20	k20: GlyGly (+114.04)	N	2		1	0	0	0	0	1									1															1					| Symbols: LRR1 | Leucine-rich repeat protein kinase family protein | chr5:5431862-5433921 FORWARD LENGTH=625
AT5G16870	Peptidyl-tRNA hydrolase II (PTH2) family protein	SLKLPTHITIDAGR	128	126	139	3	k3: GlyGly (+114.04)	N	3		0	2	1	0	0	0							2											1											| Symbols: | Peptidyl-tRNA hydrolase II (PTH2) family protein | chr5:5546975-5548542 REVERSE LENGTH=169
AT5G16880	Target of Myb protein 1	ISAGVSSMSFKVK	37	27	39	11	m8: Oxidation (+15.99), k11: GlyGly (+114.04)	N	43		7	11	6	3	4	12		1				2	4	4			1			3	3	1	2		4	2		2	4	4	2	2	2		| Symbols: | Target of Myb protein 1 | chr5:5549658-5551274 FORWARD LENGTH=407
AT5G16880	Target of Myb protein 1	ISAGVSSMSFKVK	37	27	39	11	k11: GlyGly (+114.04)	N	7		2	0	0	2	0	3													1		1		2					3							| Symbols: | Target of Myb protein 1 | chr5:5549658-5551274 FORWARD LENGTH=407
AT5G16880	Target of Myb protein 1	IGGSEVSNKISAGVSSMSFK	26	18	37	9	k9: GlyGly (+114.04), m17: Oxidation (+15.99)	N	3		0	1	0	0	1	1							1															1					1		| Symbols: | Target of Myb protein 1 | chr5:5549658-5551274 FORWARD LENGTH=407
AT5G16880	Target of Myb protein 1	ISAGVSSMSFKVK	37	27	39	11	k11: GlyGly (+114.04)	N	2		0	0	1	0	1	0																		1									1		| Symbols: | Target of Myb protein 1 | chr5:5549658-5551274 FORWARD LENGTH=407
AT5G16880	Target of Myb protein 1	LKIGGSEVSNK	17	16	26	2	k2: GlyGly (+114.04)	N	2		1	1	0	0	0	0						1									1														| Symbols: | Target of Myb protein 1 | chr5:5549658-5551274 FORWARD LENGTH=407
AT5G16910	CSLD2	SDFVKDR	477	473	479	5	k5: GlyGly (+114.04)	N	2		1	1	0	0	0	0								1							1														| Symbols: ATCSLD2, CSLD2 | cellulose-synthase like D2 | chr5:5561679-5565290 FORWARD LENGTH=1145
AT5G17770	CBR1/CBR	VGDHLAVKGPKGR	143	133	145	11	k11: GlyGly (+114.04)	P	7		0	1	1	1	2	2								1									1		1			1			1	1	1		| Symbols: ATCBR, CBR1, CBR | NADH:cytochrome B5 reductase 1 | chr5:5864543-5866495 REVERSE LENGTH=281
AT5G17920	ATCIMS/ATMETS/ATMS1	AAAALKGSDHR	406	401	411	6	k6: GlyGly (+114.04)	N	9		4	0	3	1	1	0													4				1	3									1		| Symbols: ATCIMS, ATMETS, ATMS1 | Cobalamin-independent synthase family protein | chr5:5935771-5939195 FORWARD LENGTH=765
AT5G17920	ATCIMS/ATMETS/ATMS1	AAAALKGSDHRR	406	401	412	6	k6: GlyGly (+114.04)	N	9		1	3	1	0	3	1						2		1					1								1				1	2	1		| Symbols: ATCIMS, ATMETS, ATMS1 | Cobalamin-independent synthase family protein | chr5:5935771-5939195 FORWARD LENGTH=765
AT5G17920	ATCIMS/ATMETS/ATMS1	VTNEGVQKAAAALK	400	393	406	8	k8: GlyGly (+114.04)	N	8		2	4	0	0	1	1		1	1				1	1	1						1							1					1		| Symbols: ATCIMS, ATMETS, ATMS1 | Cobalamin-independent synthase family protein | chr5:5935771-5939195 FORWARD LENGTH=765
AT5G17920	ATCIMS/ATMETS/ATMS1	AGFPEGKYLFAGVVDGR	286	280	296	7	k7: GlyGly (+114.04)	N	2		0	0	1	0	1	0																		1									1		| Symbols: ATCIMS, ATMETS, ATMS1 | Cobalamin-independent synthase family protein | chr5:5935771-5939195 FORWARD LENGTH=765
AT5G18380	Ribosomal protein S5 domain 2-like superfamily protein	TAVAVTHCKR	26	18	27	9	c8: Carbamidomethyl (+57.02), k9: GlyGly (+114.04)	N	13		6	4	2	0	1	0			1					3	3			1			2						2					1			| Symbols: | Ribosomal protein S5 domain 2-like superfamily protein | chr5:6090253-6090693 REVERSE LENGTH=146
AT5G18610	PBL27	GLEYLHDKANPPVIYR	201	194	209	8	k8: GlyGly (+114.04)	N	2		0	1	1	0	0	0							1												1										| Symbols: | Protein kinase superfamily protein | chr5:6192736-6195371 FORWARD LENGTH=513
AT5G19600	SULTR3;5	FNLTTTKPEV	631	625	634	7	k7: GlyGly (+114.04)	N	2		0	1	0	0	0	1							1															1							| Symbols: SULTR3;5 | sulfate transporter 3;5 | chr5:6613113-6616891 REVERSE LENGTH=634
AT5G20050	URK-II family protein	SEVAAIASVQHKNLVR	156	145	160	12	k12: GlyGly (+114.04)	N	18		2	4	3	2	2	5							2	2						2			2		2	1		2	2	1		1	1		| Symbols: | Protein kinase superfamily protein | chr5:6774381-6775739 FORWARD LENGTH=452
AT5G20480	EFR	FFSSKTTITESPR	1004	1000	1012	5	k5: GlyGly (+114.04)	N	3		0	2	0	0	0	1							2															1							| Symbols: EFR | EF-TU receptor | chr5:6922497-6925679 FORWARD LENGTH=1031
AT5G20480	EFR	SKFFSSKTTITESPR	1004	998	1012	7	k7: GlyGly (+114.04)	P	2		0	0	0	0	0	2																							1	1					| Symbols: EFR | EF-TU receptor | chr5:6922497-6925679 FORWARD LENGTH=1031
AT5G20650	COPT5	SSSGVSAPLIPKSGTR	77	66	81	12	k12: GlyGly (+114.04)	N	28		5	7	5	4	0	7						2	2	3	1					2	2	2	2		2	2	1	2	2		3				| Symbols: COPT5 | copper transporter 5 | chr5:6985481-6985921 REVERSE LENGTH=146
AT5G22140	FAD/NAD(P)-binding oxidoreductase family protein	VTLVHKGPR	167	162	170	6	k6: GlyGly (+114.04)	N	17		5	4	2	3	1	2								4							5	3		1			1				2	1			| Symbols: | FAD/NAD(P)-binding oxidoreductase family protein | chr5:7340284-7341657 REVERSE LENGTH=365
AT5G22140	FAD/NAD(P)-binding oxidoreductase family protein	TVINHKSYLK	69	64	73	6	k6: GlyGly (+114.04)	N	3		1	1	0	0	0	1								1						1									1						| Symbols: | FAD/NAD(P)-binding oxidoreductase family protein | chr5:7340284-7341657 REVERSE LENGTH=365
AT5G22140	FAD/NAD(P)-binding oxidoreductase family protein	KVTLVHKGPR	167	161	170	7	k7: GlyGly (+114.04)	P	2		0	2	0	0	0	0		1						1																					| Symbols: | FAD/NAD(P)-binding oxidoreductase family protein | chr5:7340284-7341657 REVERSE LENGTH=365
AT5G22740	ATCSLA02/ATCSLA2	WASKGINIR	156	153	161	4	k4: GlyGly (+114.04)	N	36		7	10	4	2	4	9		2				2	3	3	1				2	2	2	1	1		2	2			2	4	3	2	2		| Symbols: ATCSLA02, CSLA02, ATCSLA2, CSLA2 | cellulose synthase-like A02 | chr5:7555379-7559866 REVERSE LENGTH=534
AT5G26850	Uncharacterized protein	KSFQATAR	397	397	404	1	k1: GlyGly (+114.04)	N	28		6	6	6	3	4	3			2			1		3					2		4	1	2	2			4	2			1	4			| Symbols: | Uncharacterized protein | chr5:9445950-9450584 FORWARD LENGTH=983
AT5G27350	SFP1	VGSDKELENSLFR	217	213	225	5	k5: GlyGly (+114.04)	N	4		1	3	0	0	0	0		1		2					1																				| Symbols: SFP1 | Major facilitator superfamily protein | chr5:9648958-9654176 FORWARD LENGTH=474
AT5G27930	Protein phosphatase 2C family protein	ILAQATLEPELDLEGSNKK	142	125	143	18	k18: GlyGly (+114.04)	N	14		5	3	0	1	3	2				2				1	2		1			2			1						2			2	1		| Symbols: | Protein phosphatase 2C family protein | chr5:9958199-9960219 REVERSE LENGTH=373
AT5G35200	ENTH/ANTH/VHS superfamily protein	EAPLAAGVKK	310	302	311	9	k9: GlyGly (+114.04)	N	4		2	1	0	1	0	0								1					1		1	1													| Symbols: | ENTH/ANTH/VHS superfamily protein | chr5:13462463-13465581 REVERSE LENGTH=544
AT5G35200	ENTH/ANTH/VHS superfamily protein	EAPLAAGVKK	310	302	311	9	k9: GlyGly (+114.04)	N	3		1	0	1	0	1	0															1						1					1			| Symbols: | ENTH/ANTH/VHS superfamily protein | chr5:13462463-13465581 REVERSE LENGTH=544
AT5G35200	ENTH/ANTH/VHS superfamily protein	EQVVEKLTAPK	317	312	322	6	k6: GlyGly (+114.04)	N	3		0	2	1	0	0	0							2												1										| Symbols: | ENTH/ANTH/VHS superfamily protein | chr5:13462463-13465581 REVERSE LENGTH=544
AT5G38480	GRF3/RCI1	NLLSVAYKNVIGAR	52	45	58	8	k8: GlyGly (+114.04)	N	6		0	1	1	0	1	3							1											1				3					1		| Symbols: GRF3, RCI1 | general regulatory factor 3 | chr5:15410277-15411285 FORWARD LENGTH=255
AT5G38895	RING/U-box superfamily protein	SDSEDGSKEVYTKGSSTFTK	217	205	224	13	k13: GlyGly (+114.04)	P	6		0	2	1	0	0	3							2													1			2	1					| Symbols: | RING/U-box superfamily protein | chr5:15571321-15573315 FORWARD LENGTH=296
AT5G38990	MDS1	LIIGVGGFGSVYKGR	541	529	543	13	k13: GlyGly (+114.04)	N	3		1	2	0	0	0	0		1		1							1																		| Symbols: | Malectin/receptor-like protein kinase family protein | chr5:15608824-15611466 FORWARD LENGTH=880
AT5G39040	ALS1/TAP2	HLMHQEIAFYDVTKTGELLSR	172	159	179	14	m3: Oxidation (+15.99), k14: GlyGly (+114.04)	N	15		5	3	1	1	2	3		1		2					3		1			1			1			1		1		2			2		| Symbols: ALS1, ATTAP2, TAP2 | transporter associated with antigen processing protein 2 | chr5:15625660-15629621 FORWARD LENGTH=644
AT5G39320	UDP-glucose 6-dehydrogenase family protein	EADIVFVSVNTPTKTTGLGAGK	91	78	99	14	k14: GlyGly (+114.04)	N	5		2	2	1	0	0	0							2							2					1										| Symbols: | UDP-glucose 6-dehydrogenase family protein | chr5:15743254-15744696 FORWARD LENGTH=480
AT5G39510	VTI11/ZIG/SGR4	LSEIKSGLENAEVLIR	42	38	53	5	k5: GlyGly (+114.04)	N	20		4	5	2	2	4	3			2				2	1	1					2	1	2				2		1		2		2	2		| Symbols: VTI11, ATVTI1A, ATVTI11, ZIG, SGR4, VTI1A, ZIG1 | Vesicle transport v-SNARE family protein | chr5:15822035-15823591 FORWARD LENGTH=221
AT5G39510	VTI11/ZIG/SGR4	SSLLVKLR	73	68	75	6	k6: GlyGly (+114.04)	N	18		3	4	5	2	2	2						1		3					2		1		2	2			3	2					2		| Symbols: VTI11, ATVTI1A, ATVTI11, ZIG, SGR4, VTI1A, ZIG1 | Vesicle transport v-SNARE family protein | chr5:15822035-15823591 FORWARD LENGTH=221
AT5G39510	VTI11/ZIG/SGR4	AHETLHGVDDNIGKSKK	181	168	184	14	k14: GlyGly (+114.04)	P	4		3	1	0	0	0	0		1							1	1				1															| Symbols: VTI11, ATVTI1A, ATVTI11, ZIG, SGR4, VTI1A, ZIG1 | Vesicle transport v-SNARE family protein | chr5:15822035-15823591 FORWARD LENGTH=221
AT5G39510	VTI11/ZIG/SGR4	DELLEAGMADTKTASADQR	113	102	120	12	m8: Oxidation (+15.99), k12: GlyGly (+114.04)	N	3		2	1	0	0	0	0							1							2															| Symbols: VTI11, ATVTI1A, ATVTI11, ZIG, SGR4, VTI1A, ZIG1 | Vesicle transport v-SNARE family protein | chr5:15822035-15823591 FORWARD LENGTH=221
AT5G39510	VTI11/ZIG/SGR4	QYCELSASLSKK	21	11	22	11	c3: Carbamidomethyl (+57.02), k11: GlyGly (+114.04)	N	3		1	1	0	0	1	0							1						1													1			| Symbols: VTI11, ATVTI1A, ATVTI11, ZIG, SGR4, VTI1A, ZIG1 | Vesicle transport v-SNARE family protein | chr5:15822035-15823591 FORWARD LENGTH=221
AT5G39510	VTI11/ZIG/SGR4	AHETLHGVDDNIGKSKK	181	168	184	14	k14: GlyGly (+114.04)	P	2		2	0	0	0	0	0									1					1															| Symbols: VTI11, ATVTI1A, ATVTI11, ZIG, SGR4, VTI1A, ZIG1 | Vesicle transport v-SNARE family protein | chr5:15822035-15823591 FORWARD LENGTH=221
AT5G39510	VTI11/ZIG/SGR4	QYCELSASLSKK	21	11	22	11	c3: Carbamidomethyl (+57.02), k11: GlyGly (+114.04)	N	2		0	1	0	0	1	0							1																			1			| Symbols: VTI11, ATVTI1A, ATVTI11, ZIG, SGR4, VTI1A, ZIG1 | Vesicle transport v-SNARE family protein | chr5:15822035-15823591 FORWARD LENGTH=221
AT5G40420	OLEO2/OLE2	MADAVGYAGQKGK	159	149	161	11	k11: GlyGly (+114.04)	N	2		0	0	2	0	0	0																			1	1									| Symbols: OLEO2, OLE2 | oleosin 2 | chr5:16173622-16174740 REVERSE LENGTH=199
AT5G41520	RNA binding Plectin/S10 domain-containing protein	SGGEYGDKAGAPADYQPGFR	141	134	153	8	k8: GlyGly (+114.04)	N	27		4	7	3	3	4	6		1	1	1			3	1	1					2	1		3	2			1	2	1	2	1	2	2		| Symbols: | RNA binding Plectin/S10 domain-containing protein | chr5:16609377-16610583 REVERSE LENGTH=180
AT5G41520	RNA binding Plectin/S10 domain-containing protein	SGGEYGDKAGAPADYQPGFRGGAGGAR	141	134	160	8	k8: GlyGly (+114.04)	N	10		1	4	0	1	1	3			2	1			1		1								1					3					1		| Symbols: | RNA binding Plectin/S10 domain-containing protein | chr5:16609377-16610583 REVERSE LENGTH=180
AT5G42440	LRR-Xb family protein	AQLSNGVVVAVKK	109	98	110	12	k12: GlyGly (+114.04)	N	2		0	2	0	0	0	0							2																						| Symbols: | Protein kinase superfamily protein | chr5:16973434-16974513 REVERSE LENGTH=359
AT5G42980	ATTRX3/ATH3	FIAPVFADLAKK	54	44	55	11	k11: GlyGly (+114.04)	N	2		0	2	0	0	0	0							2																						| Symbols: ATTRX3, ATH3, ATTRXH3, TRXH3, TRX3 | thioredoxin 3 | chr5:17242772-17243718 FORWARD LENGTH=118
AT5G43350	ATPT1/PHT1;1	YTALVAKNIK	248	242	251	7	k7: GlyGly (+114.04)	N	3		2	1	0	0	0	0		1												2															| Symbols: ATPT1, PHT1;1 | phosphate transporter 1;1 | chr5:17399918-17401643 REVERSE LENGTH=524
AT5G43350	ATPT1/PHT1;1	YTALVAKNIK	248	242	251	7	k7: GlyGly (+114.04)	N	3		1	2	0	0	0	0							2							1															| Symbols: ATPT1, PHT1;1 | phosphate transporter 1;1 | chr5:17399918-17401643 REVERSE LENGTH=524
AT5G43360	PHT3/ATPT4/PHT1;3	NIKQATADMSK	251	249	259	3	k3: GlyGly (+114.04), m9: Oxidation (+15.99)	N	25		6	8	2	2	3	4			2			1		5		1			1		4	2		1			1	1			3	3			| Symbols: PHT3, ATPT4, PHT1;3 | phosphate transporter 1;3 | chr5:17409524-17411214 FORWARD LENGTH=521
AT5G43360	PHT3/ATPT4/PHT1;3	NIKQATADMSK	251	249	259	3	k3: GlyGly (+114.04)	N	8		2	2	0	0	4	0								2					2													4			| Symbols: PHT3, ATPT4, PHT1;3 | phosphate transporter 1;3 | chr5:17409524-17411214 FORWARD LENGTH=521
AT5G43360	PHT3/ATPT4/PHT1;3	YTALVAKNIK	248	242	251	7	k7: GlyGly (+114.04)	N	8		1	3	0	0	0	4							2	1						1									2	2					| Symbols: PHT3, ATPT4, PHT1;3 | phosphate transporter 1;3 | chr5:17409524-17411214 FORWARD LENGTH=521
AT5G43360	PHT3/ATPT4/PHT1;3	YTALVAKNIK	248	242	251	7	k7: GlyGly (+114.04)	N	5		2	0	0	1	1	1														2			1								1	1			| Symbols: PHT3, ATPT4, PHT1;3 | phosphate transporter 1;3 | chr5:17409524-17411214 FORWARD LENGTH=521
AT5G43860	CLH2	ISTLIGIDPVDGTGKGK	174	160	176	15	k15: GlyGly (+114.04)	N	2		2	0	0	0	0	0									2																				| Symbols: ATCLH2, CLH2 | chlorophyllase 2 | chr5:17630492-17632184 FORWARD LENGTH=318
AT5G44790	RAN1/HMA7	LVQLTPATAILLTEGKGGK	449	434	452	16	k16: GlyGly (+114.04)	N	10		2	3	1	0	2	2						1	1	1							2				1				1	1		1	1		| Symbols: RAN1, HMA7 | copper-exporting ATPase / responsive-to-antagonist 1 / copper-transporting ATPase (RAN1) | chr5:18075846-18079817 REVERSE LENGTH=1001
AT5G44790	RAN1/HMA7	LVQLTPATAILLTEGKGGK	449	434	452	16	k16: GlyGly (+114.04)	N	3		1	0	1	0	0	1														1						1		1							| Symbols: RAN1, HMA7 | copper-exporting ATPase / responsive-to-antagonist 1 / copper-transporting ATPase (RAN1) | chr5:18075846-18079817 REVERSE LENGTH=1001
AT5G44790	RAN1/HMA7	KLVQLTPATAILLTEGKGGK	449	433	452	17	k17: GlyGly (+114.04)	P	2		0	2	0	0	0	0		1					1																						| Symbols: RAN1, HMA7 | copper-exporting ATPase / responsive-to-antagonist 1 / copper-transporting ATPase (RAN1) | chr5:18075846-18079817 REVERSE LENGTH=1001
AT5G46050	PTR3	KGAFPIHPTPSLR	288	288	300	1	k1: GlyGly (+114.04)	N	3		0	2	0	0	0	1		1					1															1							| Symbols: ATPTR3, PTR3 | peptide transporter 3 | chr5:18675062-18679071 REVERSE LENGTH=582
AT5G46080	Protein kinase superfamily protein	IVVQSEIKSLVIR	293	286	298	8	k8: GlyGly (+114.04)	N	2		0	0	0	0	0	2																						2							| Symbols: | Protein kinase superfamily protein | chr5:18689723-18690721 REVERSE LENGTH=332
AT5G46330	FLS2	TLSQLKHR	924	919	926	6	k6: GlyGly (+114.04)	N	19		4	4	2	3	3	3		2						2	1						3	1	2				2	3				2	1		| Symbols: FLS2 | Leucine-rich receptor-like protein kinase family protein | chr5:18791802-18795407 FORWARD LENGTH=1173
AT5G46330	FLS2	ILGFAWESGKTK	940	931	942	10	k10: GlyGly (+114.04)	N	2		0	0	1	1	0	0																	1	1											| Symbols: FLS2 | Leucine-rich receptor-like protein kinase family protein | chr5:18791802-18795407 FORWARD LENGTH=1173
AT5G46330	FLS2	ILGFAWESGKTK	940	931	942	10	k10: GlyGly (+114.04)	N	2		1	0	1	0	0	0															1			1											| Symbols: FLS2 | Leucine-rich receptor-like protein kinase family protein | chr5:18791802-18795407 FORWARD LENGTH=1173
AT5G46860	VAM3/SYP22/SGR3	IADAKLAR	102	98	105	5	k5: GlyGly (+114.04)	N	46		13	9	7	5	5	7			2			2		5	2	2	2		2		5	4	1	2			5	2			5	4	1		| Symbols: VAM3, ATVAM3, SYP22, ATSYP22, SGR3 | Syntaxin/t-SNARE family protein | chr5:19012342-19013795 REVERSE LENGTH=268
AT5G46860	VAM3/SYP22/SGR3	LHIGQLVKDTSAK	74	67	79	8	k8: GlyGly (+114.04)	N	36		8	5	7	4	4	8		1		1			2	1		1	2	1	1	1	2	2	2		4	3		2	2	4		3	1		| Symbols: VAM3, ATVAM3, SYP22, ATSYP22, SGR3 | Syntaxin/t-SNARE family protein | chr5:19012342-19013795 REVERSE LENGTH=268
AT5G46860	VAM3/SYP22/SGR3	AATSQGKSQLVQAAK	231	225	239	7	k7: GlyGly (+114.04)	N	20		6	4	4	0	3	3		2					2		2					2	2				3	1			2	1		1	2		| Symbols: VAM3, ATVAM3, SYP22, ATSYP22, SGR3 | Syntaxin/t-SNARE family protein | chr5:19012342-19013795 REVERSE LENGTH=268
AT5G46860	VAM3/SYP22/SGR3	DFQAVLKEFQK	112	106	116	7	k7: GlyGly (+114.04)	N	8		2	2	0	0	2	2							2							2										2			2		| Symbols: VAM3, ATVAM3, SYP22, ATSYP22, SGR3 | Syntaxin/t-SNARE family protein | chr5:19012342-19013795 REVERSE LENGTH=268
AT5G46860	VAM3/SYP22/SGR3	LHIGQLVKDTSAK	74	67	79	8	k8: GlyGly (+114.04)	N	3		0	2	0	0	0	1							1	1																	1				| Symbols: VAM3, ATVAM3, SYP22, ATSYP22, SGR3 | Syntaxin/t-SNARE family protein | chr5:19012342-19013795 REVERSE LENGTH=268
AT5G46860	VAM3/SYP22/SGR3	TRLHIGQLVKDTSAK	74	65	79	10	k10: GlyGly (+114.04)	N	3		1	1	0	1	0	0			1							1							1												| Symbols: VAM3, ATVAM3, SYP22, ATSYP22, SGR3 | Syntaxin/t-SNARE family protein | chr5:19012342-19013795 REVERSE LENGTH=268
AT5G46860	VAM3/SYP22/SGR3	KIADAKLAR	97	97	105	1	k1: GlyGly (+114.04)	P	2		1	1	0	0	0	0								1							1														| Symbols: VAM3, ATVAM3, SYP22, ATSYP22, SGR3 | Syntaxin/t-SNARE family protein | chr5:19012342-19013795 REVERSE LENGTH=268
AT5G47020	Unknown protein	LQEYVKSQYDHSCLR	1014	1009	1023	6	k6: GlyGly (+114.04), c13: Carbamidomethyl (+57.02)	N	5		2	3	0	0	0	0							1	2					2																| Symbols: | unknown protein; FUNCTIONS IN: molecular_function unknown; INVOLVED IN: biological_process unknown; LOCATED IN: endomembrane system; EXPRESSED IN: 23 plant structures; EXPRESSED DURING: 13 growth stages; BEST Arabidopsis thaliana protein match is: unknown protein (TAIR:AT5G11700.2); Has 1807 Blast hits to 1807 proteins in 277 species: Archae - 0; Bacteria - 0; Metazoa - 736; Fungi - …
AT5G47120	ATBI-1	SWSYDSLKNFR	23	16	26	8	k8: GlyGly (+114.04)	N	2		1	0	0	1	0	0													1				1												| Symbols: ATBI-1, BI-1, ATBI1, BI1 | BAX inhibitor 1 | chr5:19136071-19137585 FORWARD LENGTH=247
AT5G47200	ATRABD2B/ATRAB1A	TVEQDGKTIK	55	49	58	7	k7: GlyGly (+114.04)	N	6		2	1	0	0	2	1								1							2							1				1	1		| Symbols: ATRABD2B, ATRAB1A, RAB1A | RAB GTPase homolog 1A | chr5:19167029-19168718 FORWARD LENGTH=202
AT5G47910	RBOHD	LSNIQKQAK	296	291	299	6	k6: GlyGly (+114.04)	N	9		1	1	2	3	0	2								1							1	2	1	1			1	2							| Symbols: RBOHD, ATRBOHD | respiratory burst oxidase homologue D | chr5:19397585-19401768 FORWARD LENGTH=921
AT5G47910	RBOHD	TSSAAIHALKGLK	170	161	173	10	k10: GlyGly (+114.04)	N	5		2	2	0	0	0	1							1	1	1					1									1						| Symbols: RBOHD, ATRBOHD | respiratory burst oxidase homologue D | chr5:19397585-19401768 FORWARD LENGTH=921
AT5G48380	BIR1	TLGSVKNR	354	349	356	6	k6: GlyGly (+114.04)	N	28		6	7	3	4	4	4		1	1			1		4	1				2		3	3	1				3	1			3	4			| Symbols: BIR1 | BAK1-interacting receptor-like kinase 1 | chr5:19604584-19606532 REVERSE LENGTH=620
AT5G48380	BIR1	VLKVACNCVLPEIAK	562	560	574	3	k3: GlyGly (+114.04), c6: Carbamidomethyl (+57.02), c8: Carbamidomethyl (+57.02)	N	2		0	2	0	0	0	0							2																						| Symbols: BIR1 | BAK1-interacting receptor-like kinase 1 | chr5:19604584-19606532 REVERSE LENGTH=620
AT5G48810	ATB5-B/CB5-D	AKFVPPTSTK	90	89	98	2	k2: GlyGly (+114.04)	N	3		1	1	1	0	0	0							1		1										1										| Symbols: ATB5-B, B5 #3, ATCB5-D, CB5-D | cytochrome B5 isoform D | chr5:19789249-19790180 REVERSE LENGTH=140
AT5G48810	ATB5-B/CB5-D	AMLDEYYVGDIDTATVPVKAK	88	70	90	19	m2: Oxidation (+15.99), k19: GlyGly (+114.04)	N	2		1	0	0	0	0	1														1								1							| Symbols: ATB5-B, B5 #3, ATCB5-D, CB5-D | cytochrome B5 isoform D | chr5:19789249-19790180 REVERSE LENGTH=140
AT5G48810	ATB5-B/CB5-D	AMLDEYYVGDIDTATVPVKAK	88	70	90	19	m2: Oxidation (+15.99), k19: GlyGly (+114.04)	N	2		1	0	1	0	0	0														1						1									| Symbols: ATB5-B, B5 #3, ATCB5-D, CB5-D | cytochrome B5 isoform D | chr5:19789249-19790180 REVERSE LENGTH=140
AT5G49760	HPCA	WDTSKSSIDAPQLMGAK	605	601	617	5	k5: GlyGly (+114.04), m14: Oxidation (+15.99)	N	6		0	3	0	0	0	3							2	1														1	2						| Symbols: | Leucine-rich repeat protein kinase family protein | chr5:20216679-20221052 FORWARD LENGTH=953
AT5G49760	HPCA	AFTFEELKK	625	618	626	8	k8: GlyGly (+114.04)	N	2		0	2	0	0	0	0							2																						| Symbols: | Leucine-rich repeat protein kinase family protein | chr5:20216679-20221052 FORWARD LENGTH=953
AT5G50780	AtMORC4	TLEAEVETLKNKLK	766	757	770	10	k10: GlyGly (+114.04)	N	2		1	1	0	0	0	0		1													1														| Symbols: | Histidine kinase-, DNA gyrase B-, and HSP90-like ATPase family protein | chr5:20650269-20654948 FORWARD LENGTH=819
AT5G52240	MSBP1/ATMP1/AtMAPR5	YAKVGTVK	166	164	171	3	k3: GlyGly (+114.04)	N	7		0	2	1	0	3	1								2													1	1				1	2		| Symbols: MSBP1, ATMP1, AtMAPR5 | membrane steroid binding protein 1 | chr5:21213121-21214557 FORWARD LENGTH=220
AT5G52240	MSBP1/ATMP1/AtMAPR5	MFYGPGGPYALFAGKDASR	122	108	126	15	m1: Oxidation (+15.99), k15: GlyGly (+114.04)	N	3		0	0	0	0	1	2																						2					1		| Symbols: MSBP1, ATMP1, AtMAPR5 | membrane steroid binding protein 1 | chr5:21213121-21214557 FORWARD LENGTH=220
AT5G52650	RNA binding Plectin/S10 domain-containing protein	SAKPGGRPFGGPPGDR	96	94	109	3	k3: GlyGly (+114.04)	N	9		1	0	3	2	1	2										1						1	1	1	2					1	1	1			| Symbols: | RNA binding Plectin/S10 domain-containing protein | chr5:21355781-21357003 REVERSE LENGTH=179
AT5G53050	alpha/beta-Hydrolases superfamily protein	TEEVNKALLELIK	305	300	312	6	k6: GlyGly (+114.04)	N	16		4	1	5	2	1	3							1							4			2	1	2	2			3				1		| Symbols: | alpha/beta-Hydrolases superfamily protein | chr5:21510534-21513432 REVERSE LENGTH=396
AT5G53560	ATB5-A/ATCB5-E	TKDCWLIISGK	20	19	29	2	k2: GlyGly (+114.04), c4: Carbamidomethyl (+57.02)	N	13		1	7	0	0	2	3						2	4	1					1									2			1	2			| Symbols: ATB5-A, B5 #2, ATCB5-E, CB5-E | cytochrome B5 isoform E | chr5:21759628-21760353 FORWARD LENGTH=134
AT5G54170	Polyketide cyclase/dehydrase and lipid transport superfamily protein	LSDGGTKLSR	348	342	351	7	k7: GlyGly (+114.04)	N	14		3	2	3	2	3	1		2							2			1					2	1			2	1				1	2		| Symbols: | Polyketide cyclase/dehydrase and lipid transport superfamily protein | chr5:21985056-21987039 REVERSE LENGTH=449
AT5G54380	THE1	VYKGTLEDGTKVAVK	534	524	538	11	k11: GlyGly (+114.04)	N	33		11	5	9	0	2	6							3	2		2			2	4	3			1	3	1	4	1	2	1	2	1	1		| Symbols: THE1 | protein kinase family protein | chr5:22077313-22079880 REVERSE LENGTH=855
AT5G54380	THE1	GTLEDGTKVAVK	534	527	538	8	k8: GlyGly (+114.04)	N	7		1	2	2	0	0	2							2							1						1	1		2						| Symbols: THE1 | protein kinase family protein | chr5:22077313-22079880 REVERSE LENGTH=855
AT5G54380	THE1	GTLEDGTKVAVKR	534	527	539	8	k8: GlyGly (+114.04)	P	5		0	2	1	1	1	0							1	1									1			1							1		| Symbols: THE1 | protein kinase family protein | chr5:22077313-22079880 REVERSE LENGTH=855
AT5G54380	THE1	VYKGTLEDGTKVAVK	526	524	538	3	k3: GlyGly (+114.04)	N	2		0	0	1	0	0	1																		1					1						| Symbols: THE1 | protein kinase family protein | chr5:22077313-22079880 REVERSE LENGTH=855
AT5G55160	SUMO2	KLMNAYCDR	41	41	49	1	k1: GlyGly (+114.04), m3: Oxidation (+15.99), c7: Carbamidomethyl (+57.02)	N	3		1	2	0	0	0	0								2							1														| Symbols: SUM2, SUMO 2, SUMO2, ATSUMO2 | small ubiquitin-like modifier 2 | chr5:22383747-22384772 REVERSE LENGTH=103
AT5G55630	KCO1/TPK1	ALVKWVLTR	285	282	290	4	k4: GlyGly (+114.04)	N	2		0	0	0	0	2	0																											2		| Symbols: KCO1, TPK1, ATKCO1, ATTPK1 | Outward rectifying potassium channel protein | chr5:22531718-22532893 FORWARD LENGTH=363
AT5G55990	CBL2	HPSLLKNMTLQYLK	200	195	208	6	k6: GlyGly (+114.04)	N	2		0	0	0	0	1	1																						1					1		| Symbols: CBL2, ATCBL2 | calcineurin B-like protein 2 | chr5:22672189-22673579 FORWARD LENGTH=226
AT5G56030	HSP81-2/ERD8/HSP90.2	IKEVSHEWDLVNK	252	251	263	2	k2: GlyGly (+114.04)	N	2		0	1	0	0	0	1							1															1							| Symbols: HSP81-2, ERD8, HSP90.2, AtHsp90.2 | heat shock protein 81-2 | chr5:22686923-22689433 FORWARD LENGTH=699
AT5G56500	TCP-1/cpn60 chaperonin family protein	KLQAGVNK	66	66	73	1	k1: GlyGly (+114.04)	N	4		0	0	1	0	3	0																					1					2	1		| Symbols: | TCP-1/cpn60 chaperonin family protein | chr5:22874058-22876966 FORWARD LENGTH=597
AT5G57090	PIN2/EIR1/WAV6/AGR1	KGSDVEDGGPGPR	464	464	476	1	k1: GlyGly (+114.04)	N	8		4	4	0	0	0	0		4							4																				| Symbols: EIR1, WAV6, ATPIN2, PIN2, AGR, AGR1 | Auxin efflux carrier family protein | chr5:23100765-23104456 FORWARD LENGTH=647
AT5G57350	AHA3	GHVESVVKLK	935	928	937	8	k8: GlyGly (+114.04)	N	15		7	3	5	0	0	0			3						2	4				1					3	2									| Symbols: AHA3, ATAHA3, HA3 | H(+)-ATPase 3 | chr5:23231208-23236381 REVERSE LENGTH=949
AT5G57350	AHA3	DGKWSEQEASILVPGDIVSIK	140	138	158	3	k3: GlyGly (+114.04)	N	6		2	0	2	0	0	2														2					1	1		1		1					| Symbols: AHA3, ATAHA3, HA3 | H(+)-ATPase 3 | chr5:23231208-23236381 REVERSE LENGTH=949
AT5G57350	AHA3	LKGLDIETAGHYTV	937	936	949	2	k2: GlyGly (+114.04)	N	6		4	2	0	0	0	0			2						3	1																			| Symbols: AHA3, ATAHA3, HA3 | H(+)-ATPase 3 | chr5:23231208-23236381 REVERSE LENGTH=949
AT5G57350	AHA3	GHVESVVKLK	935	928	937	8	k8: GlyGly (+114.04)	N	4		3	0	0	0	0	1									1					2								1							| Symbols: AHA3, ATAHA3, HA3 | H(+)-ATPase 3 | chr5:23231208-23236381 REVERSE LENGTH=949
AT5G57350	AHA3	LSQQGAITKR	313	305	314	9	k9: GlyGly (+114.04)	N	2		0	1	0	0	1	0			1																								1		| Symbols: AHA3, ATAHA3, HA3 | H(+)-ATPase 3 | chr5:23231208-23236381 REVERSE LENGTH=949
AT5G57350	AHA3	TGTLTLNKLSVDK	339	332	344	8	k8: GlyGly (+114.04)	N	2		2	0	0	0	0	0										2																			| Symbols: AHA3, ATAHA3, HA3 | H(+)-ATPase 3 | chr5:23231208-23236381 REVERSE LENGTH=949
AT5G58970	UCP2	LQSEGKLPAGVPR	149	144	156	6	k6: GlyGly (+114.04)	N	3		0	1	1	0	0	1							1													1		1							| Symbols: ATUCP2, UCP2 | uncoupling protein 2 | chr5:23809437-23811018 REVERSE LENGTH=272
AT5G59910	HTB4	AVTKFTSS	146	143	150	4	k4: GlyGly (+114.04)	N	40		11	10	5	5	3	6		1	1	2		1	1	4	1	1	1	3	1		4	3	2	2			3	2			4	1	2		| Symbols: HTB4 | Histone superfamily protein | chr5:24127206-24127658 FORWARD LENGTH=150
AT5G59910	HTB4	HAVSEGTKAVTK	142	135	146	8	k8: GlyGly (+114.04)	N	3		1	0	0	1	0	1															1	1						1							| Symbols: HTB4 | Histone superfamily protein | chr5:24127206-24127658 FORWARD LENGTH=150
AT5G61910	DCD (Development and Cell Death) domain protein	TSTLELKRK	934	928	936	7	k7: GlyGly (+114.04)	N	3		0	1	0	0	0	2								1														1			1				| Symbols: | DCD (Development and Cell Death) domain protein | chr5:24855908-24863729 REVERSE LENGTH=1346
AT5G62390	BAG7	AKAIAAAEAEK	186	185	195	2	k2: GlyGly (+114.04)	N	18		8	8	0	0	1	1		2	1	2				3			2	1	1		4							1					1		| Symbols: ATBAG7, BAG7 | BCL-2-associated athanogene 7 | chr5:25052377-25054170 REVERSE LENGTH=446
AT5G62390	BAG7	LAALKKEK	180	175	182	6	k6: GlyGly (+114.04)	N	12		4	2	2	2	0	2								2	2						2	2					2	1			1				| Symbols: ATBAG7, BAG7 | BCL-2-associated athanogene 7 | chr5:25052377-25054170 REVERSE LENGTH=446
AT5G62390	BAG7	AIAAAEAEKKK	195	187	197	9	k9: GlyGly (+114.04)	P	8		3	2	0	2	0	1		1						1				1			2	2						1							| Symbols: ATBAG7, BAG7 | BCL-2-associated athanogene 7 | chr5:25052377-25054170 REVERSE LENGTH=446
AT5G62390	BAG7	AIAAAEAEKKK	196	187	197	10	k10: GlyGly (+114.04)	P	4		2	1	0	1	0	0		1							1						1	1													| Symbols: ATBAG7, BAG7 | BCL-2-associated athanogene 7 | chr5:25052377-25054170 REVERSE LENGTH=446
AT5G62390	BAG7	RLEPEYPLKYLCDR	90	82	95	9	k9: GlyGly (+114.04), c12: Carbamidomethyl (+57.02)	N	3		0	3	0	0	0	0							2	1																					| Symbols: ATBAG7, BAG7 | BCL-2-associated athanogene 7 | chr5:25052377-25054170 REVERSE LENGTH=446
AT5G62390	BAG7	AIAAAEAEKKK	195	187	197	9	k9: GlyGly (+114.04)	P	2		0	2	0	0	0	0								2																					| Symbols: ATBAG7, BAG7 | BCL-2-associated athanogene 7 | chr5:25052377-25054170 REVERSE LENGTH=446
AT5G62390	BAG7	LVSPKSDR	110	106	113	5	k5: GlyGly (+114.04)	N	2		1	1	0	0	0	0								1							1														| Symbols: ATBAG7, BAG7 | BCL-2-associated athanogene 7 | chr5:25052377-25054170 REVERSE LENGTH=446
AT5G62390	BAG7	LVSPKSDRK	110	106	114	5	k5: GlyGly (+114.04)	N	2		1	1	0	0	0	0								1							1														| Symbols: ATBAG7, BAG7 | BCL-2-associated athanogene 7 | chr5:25052377-25054170 REVERSE LENGTH=446
AT5G62390	BAG7	SMVDELEAMLDVVDPQPQGKSLSMR	410	391	415	20	m2: Oxidation (+15.99), m9: Oxidation (+15.99), k20: GlyGly (+114.04), m24: Oxidation (+15.99)	N	2		1	1	0	0	0	0		1													1														| Symbols: ATBAG7, BAG7 | BCL-2-associated athanogene 7 | chr5:25052377-25054170 REVERSE LENGTH=446
AT5G62390	BAG7	VSDLESKFDR	102	96	105	7	k7: GlyGly (+114.04)	N	2		2	0	0	0	0	0															2														| Symbols: ATBAG7, BAG7 | BCL-2-associated athanogene 7 | chr5:25052377-25054170 REVERSE LENGTH=446
AT5G62520	SRO5	HGGDGGAKVK	107	100	109	8	k8: GlyGly (+114.04)	N	1		0	0	0	0	0	1																									1				| Symbols: SRO5 | similar to RCD one 5 | chr5:25098071-25099264 FORWARD LENGTH=309
AT5G62670	AHA11	LSQQGAITKR	316	308	317	9	k9: GlyGly (+114.04)	N	7		0	5	2	0	0	0								5										2											| Symbols: AHA11, HA11 | H(+)-ATPase 11 | chr5:25159495-25164957 FORWARD LENGTH=956
AT5G62670	AHA11	RVHAVIDKFAER	453	446	457	8	k8: GlyGly (+114.04)	N	3		0	3	0	0	0	0								3																					| Symbols: AHA11, HA11 | H(+)-ATPase 11 | chr5:25159495-25164957 FORWARD LENGTH=956
AT5G62670	AHA11	LKGLDIETIQQAYTV	943	942	956	2	k2: GlyGly (+114.04)	N	2		0	0	1	0	0	1																		1					1						| Symbols: AHA11, HA11 | H(+)-ATPase 11 | chr5:25159495-25164957 FORWARD LENGTH=956
AT5G62670	AHA11	LLEGDPLKIDQSSLTGESLPVTK	179	172	194	8	k8: GlyGly (+114.04)	N	2		2	0	0	0	0	0														2															| Symbols: AHA11, HA11 | H(+)-ATPase 11 | chr5:25159495-25164957 FORWARD LENGTH=956
AT5G62680	Major facilitator superfamily protein	LKYTDQFR	308	307	314	2	k2: GlyGly (+114.04)	N	5		1	1	0	1	0	2							1								1	1						1		1					| Symbols: | Major facilitator superfamily protein | chr5:25165430-25167822 REVERSE LENGTH=616
AT5G62740	HIR1	EIGASSKSSAVFIPHGPGAVR	254	248	268	7	k7: GlyGly (+114.04)	N	4		1	0	0	1	0	2												1					1					2							| Symbols: HIR1, ATHIR1 | SPFH/Band 7/PHB domain-containing membrane-associated protein family | chr5:25201320-25202535 FORWARD LENGTH=286
AT5G62740	HIR1	AEGEAESKYLSGLGIAR	196	189	205	8	k8: GlyGly (+114.04)	N	2		1	0	0	0	0	1									1													1							| Symbols: HIR1, ATHIR1 | SPFH/Band 7/PHB domain-containing membrane-associated protein family | chr5:25201320-25202535 FORWARD LENGTH=286
AT5G62740	HIR1	RAEGEAESKYLSGLGIAR	196	188	205	9	k9: GlyGly (+114.04)	N	2		0	0	0	0	0	2																						2							| Symbols: HIR1, ATHIR1 | SPFH/Band 7/PHB domain-containing membrane-associated protein family | chr5:25201320-25202535 FORWARD LENGTH=286
AT5G63410	LRR-VI family protein kinase	GNLENGTKVAIR	427	420	431	8	k8: GlyGly (+114.04)	N	35		9	6	7	3	3	7						1	4	1	1				1	4	3	1	2		1	3	3	1	3	2	1	2	1		| Symbols: | Leucine-rich repeat protein kinase family protein | chr5:25395173-25397768 REVERSE LENGTH=680
AT5G63410	LRR-VI family protein kinase	QFSLEEIVKATK	397	389	400	9	k9: GlyGly (+114.04)	N	11		4	3	1	1	1	1							2	1	1				1	1	1		1			1			1			1			| Symbols: | Leucine-rich repeat protein kinase family protein | chr5:25395173-25397768 REVERSE LENGTH=680
AT5G64120	Peroxidase superfamily protein	DSVAVQQQKFSALGLNTR	179	171	188	9	k9: GlyGly (+114.04)	N	2		0	2	0	0	0	0							2																						| Symbols: | Peroxidase superfamily protein | chr5:25659551-25660946 REVERSE LENGTH=328
AT5G64440	FAAH	SKLTTPLQVAKR	150	140	151	11	k11: GlyGly (+114.04)	P	7		2	4	0	1	0	0							2	2	1						1	1													| Symbols: AtFAAH, FAAH | fatty acid amide hydrolase | chr5:25766229-25770260 FORWARD LENGTH=607
AT5G64740	CESA6/IXR2/E112/PRC1	NKVHPAFVR	444	443	451	2	k2: GlyGly (+114.04)	N	7		1	3	1	0	0	2							1	2							1					1			1	1					| Symbols: CESA6, IXR2, E112, PRC1 | cellulose synthase 6 | chr5:25881555-25886333 FORWARD LENGTH=1084
AT5G64740	CESA6/IXR2/E112/PRC1	KQNEKLQVVR	227	227	236	1	k1: GlyGly (+114.04)	P	3		0	1	0	1	1	0								1									1										1		| Symbols: CESA6, IXR2, E112, PRC1 | cellulose synthase 6 | chr5:25881555-25886333 FORWARD LENGTH=1084
AT5G64740	CESA6/IXR2/E112/PRC1	KQNEKLQVVR	231	227	236	5	k5: GlyGly (+114.04)	P	3		0	0	1	0	2	0																		1								2			| Symbols: CESA6, IXR2, E112, PRC1 | cellulose synthase 6 | chr5:25881555-25886333 FORWARD LENGTH=1084
AT5G65660	Hydroxyproline-rich glycoprotein family protein	KPQNLSVPVLMPGDNTPK	80	80	97	1	k1: GlyGly (+114.04), m11: Oxidation (+15.99)	N	2		0	2	0	0	0	0							2																						| Symbols: | hydroxyproline-rich glycoprotein family protein | chr5:26245444-26246245 REVERSE LENGTH=136
AT5G65700	BAM1	KGGHLHWDTR	785	785	794	1	k1: GlyGly (+114.04)	N	5		1	4	0	0	0	0		1	2	1										1															| Symbols: BAM1 | Leucine-rich receptor-like protein kinase family protein | chr5:26281826-26284945 FORWARD LENGTH=1003
AT5G66210	CPK28	ATDFGLSDFIKPGKR	217	207	221	11	k11: GlyGly (+114.04)	P	8		0	0	3	5	0	0																3	2		1	2									| Symbols: CPK28 | calcium-dependent protein kinase 28 | chr5:26456681-26459434 REVERSE LENGTH=523
AT5G66210	CPK28	AAPTPIDTKASTK	34	26	38	9	k9: GlyGly (+114.04)	N	7		0	0	5	2	0	0																1	1	1	1	2	1								| Symbols: CPK28 | calcium-dependent protein kinase 28 | chr5:26456681-26459434 REVERSE LENGTH=523
AT5G66210	CPK28	SKAAPTPIDTK	25	24	34	2	k2: GlyGly (+114.04)	N	6		0	0	2	4	0	0																3	1	2											| Symbols: CPK28 | calcium-dependent protein kinase 28 | chr5:26456681-26459434 REVERSE LENGTH=523
AT5G66210	CPK28	ATDFGLSDFIKPGKR	220	207	221	14	k14: GlyGly (+114.04)	P	5		0	0	1	4	0	0																1	3	1											| Symbols: CPK28 | calcium-dependent protein kinase 28 | chr5:26456681-26459434 REVERSE LENGTH=523
AT5G66210	CPK28	MVLPIAVEDVKR	108	98	109	11	k11: GlyGly (+114.04)	N	4		0	0	2	2	0	0																1	1	2											| Symbols: CPK28 | calcium-dependent protein kinase 28 | chr5:26456681-26459434 REVERSE LENGTH=523
AT5G66210	CPK28	SKAAPTPIDTKASTK	34	24	38	11	k11: GlyGly (+114.04)	N	4		0	0	3	1	0	0																1		2			1								| Symbols: CPK28 | calcium-dependent protein kinase 28 | chr5:26456681-26459434 REVERSE LENGTH=523
AT5G66210	CPK28	LKQFALR	351	350	356	2	k2: GlyGly (+114.04)	N	3		0	0	1	2	0	0																	2				1								| Symbols: CPK28 | calcium-dependent protein kinase 28 | chr5:26456681-26459434 REVERSE LENGTH=523
AT5G66210	CPK28	MVLPIAVEDVKR	108	98	109	11	m1: Oxidation (+15.99), k11: GlyGly (+114.04)	N	3		0	0	3	0	0	0																		1			2								| Symbols: CPK28 | calcium-dependent protein kinase 28 | chr5:26456681-26459434 REVERSE LENGTH=523
AT5G66210	CPK28	SKMVLPIAVEDVKR	97	96	109	2	k2: GlyGly (+114.04), m3: Oxidation (+15.99)	P	3		0	0	3	0	0	0																		1	2										| Symbols: CPK28 | calcium-dependent protein kinase 28 | chr5:26456681-26459434 REVERSE LENGTH=523
AT5G66620	DAR6	LINKKTALEDEEDELLAR	113	109	126	5	k5: GlyGly (+114.04)	P	3		0	0	0	0	0	3																						3							| Symbols: DAR6 | DA1-related protein 6 | chr5:26588585-26592006 FORWARD LENGTH=644
AT5G66620	DAR6	KTALEDEEDELLAR	113	113	126	1	k1: GlyGly (+114.04)	N	2		1	1	0	0	0	0				1							1																		| Symbols: DAR6 | DA1-related protein 6 | chr5:26588585-26592006 FORWARD LENGTH=644

## Sheet: Table S2
Table S2: Peptides identified in one experiment.
Peptide shown were filtered for the ubiquitin remnant diGly and were observed once with a minimal Mascot score of 20. The peptide level false discovery rate was 0.025. Columns J to AR report the number of spectra observed in total (J), subtotals per genotype and treatment (K-Q) or in individual samples (S-AR). Column I shows whether the assignment of the diGly modified is possibly ambiguous (P) o…
Accession	Protein name	Peptide sequence	Modified Lys position on protein	Peptide start index	Peptide stop index	modified Lys position on peptide	Variable modifications identified by spectrum	Ambiguous diGly	Grand Total		pBIK1:BIK1-HA							Col-0/pBIK1:BIK1-HA														CPK28-OE1/pBIK1:BIK1-HA						cpk28-1/pBIK1:BIK1-HA							Symbols
											Col-0		CPK28-OE		cpk28-1			elf18							mock							elf18		mock				elf18				mock
											mock	elf18	mock	elf18	mock	elf18		E2_6 well seedling_150615	E4_seedling ball_150702	E6_soil grown_150702	E10_seedling ball_rerun_150626	Col-0 BIK1-AH 2c170703	Col-0 BIK1AH 2c 170531A	Col BIK1-AH 2c 170621	E1_6 well seedling_150615	E3_seedling ball_150702	E5_soil grown_150702	E9_seedling ball_rerun_150626	Col-0 BIK-AH 1c 170703	Col-0 BIK1-AH 1c 170531	Col-BIK1-AH 1c 170621	CPK28OE BIK1-AH 4c 170621	CPK28OE BIK1-AH 4c 170703	CPK28OE BIK1-AH 3c 170703	CPK28OE BIK1-AH 3c 170531A	CPK28OE BIK1-AH 5c 170531A	CPK28OE BIK1-AH 3c 170621	cpk28 BIK1-AH 6c 170703	cpk28 BIK1-AH 4c 170531A	cpk28 BIK1-AH 6c 170531A	cpk28 BIK1-AH 6c 170621	cpk28 BIK1-AH 5c 170621	cpk28 BIK1-AH 5c 170703
AT1G01610	GPAT4	kPGVLVGDLKR	169	169	179	1	k1: GlyGly (+114.04)	N	1		0	0	1	0	0	0																		1											| Symbols: ATGPAT4, GPAT4 | glycerol-3-phosphate acyltransferase 4 | chr1:221950-224255 REVERSE LENGTH=503
AT1G01690	PRD3	LQkILQmLTtIPEQVETALQk	220	218	238	3	k3: GlyGly (+114.04), m7: Oxidation (+15.99), t10: Phospho (+79.97), k21: GlyGly (+114.04)	N	1		1	0	0	0	0	0												1																	| Symbols: ATPRD3, PRD3 | putative recombination initiation defects 3 | chr1:249242-252221 FORWARD LENGTH=449
AT1G02520	PGP11	TVASFTGEkQAINSYk	260	252	267	9	k9: GlyGly (+114.04), k16: GlyGly (+114.04)	N	1		0	1	0	0	0	0								1																					| Symbols: PGP11 | P-glycoprotein 11 | chr1:524134-528745 FORWARD LENGTH=1278
AT1G03740	Protein kinase superfamily protein	LSNSGDAkVR	56	49	58	8	k8: GlyGly (+114.04)	N	1		0	0	0	0	0	1																						1							| Symbols: | Protein kinase superfamily protein | chr1:934055-936792 FORWARD LENGTH=740
AT1G04750	VAMP7B/VAMP721	AATAQANSLNkEFGSK	108	98	113	11	k11: GlyGly (+114.04)	N	1		0	1	0	0	0	0								1																					| Symbols: VAMP7B, VAMP721, ATVAMP721, AT VAMP7B | vesicle-associated membrane protein 721 | chr1:1331857-1333426 REVERSE LENGTH=219
AT1G04750	VAMP7B/VAMP721	AQVSEVkGVmmENIEK	142	136	151	7	k7: GlyGly (+114.04), m11: Oxidation (+15.99)	N	1		0	1	0	0	0	0							1																						| Symbols: VAMP7B, VAMP721, ATVAMP721, AT VAMP7B | vesicle-associated membrane protein 721 | chr1:1331857-1333426 REVERSE LENGTH=219
AT1G05500	SYTE/NTMC2TYPE2.1/SYT5	VLkNDTTDEENASSR	414	412	426	3	k3: GlyGly (+114.04)	N	1		1	0	0	0	0	0														1															| Symbols: SYTE, ATSYTE, NTMC2TYPE2.1, NTMC2T2.1, SYT5 | Calcium-dependent lipid-binding (CaLB domain) family protein | chr1:1625098-1628940 FORWARD LENGTH=560
AT1G07810	ACA3/ECA1	STHIQLLDGSkR	554	544	555	11	k11: GlyGly (+114.04)	N	1		0	1	0	0	0	0							1																						| Symbols: ECA1, ATECA1, ACA3 | ER-type Ca2+-ATPase 1 | chr1:2416681-2420572 FORWARD LENGTH=1061
AT1G08430	ALMT1	SSSSDIHVSNSQAAckSLSTLLK	349	334	356	16	c15: Carbamidomethyl (+57.02), k16: GlyGly (+114.04)	N	1		0	1	0	0	0	0							1																						| Symbols: ALMT1, ATALMT1 | aluminum-activated malate transporter 1 | chr1:2658800-2661029 FORWARD LENGTH=493
AT1G08450	CRT3/PSL1/EBS2	AGTFkHTAGK	60	56	65	5	k5: GlyGly (+114.04)	N	1		0	0	0	0	0	0																													| Symbols: CRT3, PSL1, EBS2, AtCRT3 | calreticulin 3 | chr1:2668008-2671800 REVERSE LENGTH=424
AT1G09640	Translation elongation factor EF1B, gamma chain	LYSNTkSNFR	279	274	283	6	k6: GlyGly (+114.04)	N	1		1	0	0	0	0	0														1															| Symbols: | Translation elongation factor EF1B, gamma chain | chr1:3120162-3122152 FORWARD LENGTH=414
AT1G09970	RLK7/LRR XI-23	cSSTQkNFSSAmPILTER	703	698	715	6	c1: Carbamidomethyl (+57.02), k6: GlyGly (+114.04), m12: Oxidation (+15.99)	N	1		0	1	0	0	0	0							1																						| Symbols: LRR XI-23, RLK7 | Leucine-rich receptor-like protein kinase family protein | chr1:3252408-3255428 FORWARD LENGTH=976
AT1G09970	RLK7/LRR XI-23	LmGIVISkESDVK	966	959	971	8	m2: Oxidation (+15.99), k8: GlyGly (+114.04)	N	1		0	1	0	0	0	0							1																						| Symbols: LRR XI-23, RLK7 | Leucine-rich receptor-like protein kinase family protein | chr1:3252408-3255428 FORWARD LENGTH=976
AT1G09970	RLK7/LRR XI-23	SkESVMEIVDKK	904	903	914	2	k2: GlyGly (+114.04)	P	1		0	0	0	0	0	1																						1							| Symbols: LRR XI-23, RLK7 | Leucine-rich receptor-like protein kinase family protein | chr1:3252408-3255428 FORWARD LENGTH=976
AT1G10410	Protein of unknown function (DUF1336)	RPIAGSQVPFcPIDKk	226	212	227	15	c11: Carbamidomethyl (+57.02), k15: GlyGly (+114.04)	N	1		0	1	0	0	0	0							1																						| Symbols: | Protein of unknown function (DUF1336) | chr1:3416842-3419264 REVERSE LENGTH=485
AT1G10490	Domain of unknown function (DUF1726)	VTEAAAKVSLLEEQIkPR	671	665	682	7	k7: GlyGly (+114.04)	P	1		1	0	0	0	0	0															1														| Symbols: | Domain of unknown function (DUF1726) ;Putative ATPase (DUF699) | chr1:3453589-3459925 FORWARD LENGTH=1028
AT1G10900	Phosphatidylinositol-4-phosphate 5-kinase family protein	GIIPNGkGK	28	22	30	7	k7: GlyGly (+114.04)	N	1		0	0	0	0	0	1																									1				| Symbols: | Phosphatidylinositol-4-phosphate 5-kinase family protein | chr1:3632396-3636416 REVERSE LENGTH=754
AT1G11330	RDA2	GkLPEGQEIAVKR	542	541	553	2	k2: GlyGly (+114.04)	P	1		0	0	0	0	1	0																											1		| Symbols: | S-locus lectin protein kinase family protein | chr1:3810372-3813416 FORWARD LENGTH=842
AT1G12110	NRT1.1/CHL1-1	KLELPADPSYLYDVDDIIAAEGSmkGK	267	267	293	1	m24: Oxidation (+15.99), k1: GlyGly (+114.04)	P	1		0	1	0	0	0	0							1																						| Symbols: NRT1.1, CHL1-1, NRT1, B-1, ATNRT1, CHL1 | nitrate transporter 1.1 | chr1:4105341-4109290 FORWARD LENGTH=590
AT1G13110	CYP71B7	EGAEEALkTQDLEccSRPETVATR	90	83	106	8	k8: GlyGly (+114.04), c14: Carbamidomethyl (+57.02), c15: Carbamidomethyl (+57.02)	N	1		0	1	0	0	0	0							1																						| Symbols: CYP71B7 | cytochrome P450, family 71 subfamily B, polypeptide 7 | chr1:4467272-4468857 FORWARD LENGTH=504
AT1G13110	CYP71B7	kVQDEIR	331	331	337	1	k1: GlyGly (+114.04)	N	1		0	0	0	0	0	1																						1							| Symbols: CYP71B7 | cytochrome P450, family 71 subfamily B, polypeptide 7 | chr1:4467272-4468857 FORWARD LENGTH=504
AT1G15520	PDR12/ABCG40	SEGVVEAGANKkR	812	802	814	11	k11: GlyGly (+114.04)	P	1		0	0	0	0	0	1																						1							| Symbols: PDR12, ATPDR12, ABCG40, ATABCG40 | pleiotropic drug resistance 12 | chr1:5331993-5338175 REVERSE LENGTH=1423
AT1G15520	PDR12/ABCG40	TkSHPAALTTK	488	487	497	2	k2: GlyGly (+114.04)	N	1		0	0	0	0	0	1																						1							| Symbols: PDR12, ATPDR12, ABCG40, ATABCG40 | pleiotropic drug resistance 12 | chr1:5331993-5338175 REVERSE LENGTH=1423
AT1G15520	PDR12/ABCG40	TkSHPAALTTKK	488	487	498	2	k2: GlyGly (+114.04)	P	1		0	0	0	0	0	1																						1							| Symbols: PDR12, ATPDR12, ABCG40, ATABCG40 | pleiotropic drug resistance 12 | chr1:5331993-5338175 REVERSE LENGTH=1423
AT1G16860	Ubiquitin-specific protease family C19-related protein	ALVKTGSGAk	360	357	366	4	k4: GlyGly (+114.04)	N	1		0	0	0	1	0	0																	1												| Symbols: | Ubiquitin-specific protease family C19-related protein | chr1:5768280-5770183 FORWARD LENGTH=474
AT1G17310	MADS-box transcription factor family protein	kSAELsVLTGAK	77	77	88	1	k1: GlyGly (+114.04), s6: Phospho (+79.97)	N	1		0	1	0	0	0	0			1																										| Symbols: | MADS-box transcription factor family protein | chr1:5928014-5928667 REVERSE LENGTH=217
AT1G17420	LOX3	VLREkELK	241	237	244	5	k5: GlyGly (+114.04)	N	1		0	1	0	0	0	0								1																					| Symbols: LOX3 | lipoxygenase 3 | chr1:5977512-5981384 FORWARD LENGTH=919
AT1G17620	LEA hydroxyproline-rich glycoprotein family	VYPASkPPAIVGGGAPTTNPTFPANK	11	6	31	6	k6: GlyGly (+114.04)	N	1		0	1	0	0	0	0							1																						| Symbols: | Late embryogenesis abundant (LEA) hydroxyproline-rich glycoprotein family | chr1:6062313-6063107 FORWARD LENGTH=264
AT1G19870	IQD32	TSkANLTTEEQNLEETQNVK	350	348	367	3	k3: GlyGly (+114.04)	N	1		0	0	1	0	0	0																			1										| Symbols: iqd32 | IQ-domain 32 | chr1:6895400-6898539 REVERSE LENGTH=794
AT1G20260	ATPase, V1 complex, subunit B protein	VKGPkYQEIVNIR	36	35	47	2	k2: GlyGly (+114.04)	P	1		0	1	0	0	0	0		1																											| Symbols: | ATPase, V1 complex, subunit B protein | chr1:7016971-7020290 FORWARD LENGTH=487
AT1G20930	CDKB2;2	QGINkEGK	88	84	91	5	k5: GlyGly (+114.04)	N	1		0	1	0	0	0	0							1																						| Symbols: CDKB2;2 | cyclin-dependent kinase B2;2 | chr1:7292752-7294664 REVERSE LENGTH=315
AT1G21010	Unknown protein	TAPVkASSGINR	168	164	175	5	k5: GlyGly (+114.04)	N	1		0	1	0	0	0	0				1																									| Symbols: | unknown protein; FUNCTIONS IN: molecular_function unknown; INVOLVED IN: N-terminal protein myristoylation; LOCATED IN: cellular_component unknown; EXPRESSED IN: 24 plant structures; EXPRESSED DURING: 14 growth stages; BEST Arabidopsis thaliana protein match is: unknown protein (TAIR:AT1G76600.1); Has 206 Blast hits to 206 proteins in 13 species: Archae - 0; Bacteria - 0; Metazoa - 0;…
AT1G21270	WAK2	mkEVAAELEALR	668	667	678	2	m1: Oxidation (+15.99), k2: GlyGly (+114.04)	N	1		0	1	0	0	0	0				1																									| Symbols: WAK2 | wall-associated kinase 2 | chr1:7444997-7447345 FORWARD LENGTH=732
AT1G21460	SWEET1	KQNVVNGkQDLQV	235	235	247	1	k1: GlyGly (+114.04)	N	1		1	0	0	0	0	0									1																				| Symbols: SWEET1, AtSWEET1 | Nodulin MtN3 family protein | chr1:7512030-7513281 REVERSE LENGTH=247
AT1G22050	MUB6	LINAGkILENNR	63	58	69	6	k6: GlyGly (+114.04)	N	1		0	1	0	0	0	0								1																					| Symbols: MUB6 | membrane-anchored ubiquitin-fold protein 6 precursor | chr1:7771897-7772843 FORWARD LENGTH=119
AT1G22500	RING/U-box superfamily protein	LPQEIHDQLVNSSLGKQGSk	268	253	272	16	k16: GlyGly (+114.04)	N	1		0	1	0	0	0	0							1																						| Symbols: | RING/U-box superfamily protein | chr1:7949581-7950726 FORWARD LENGTH=381
AT1G22500	RING/U-box superfamily protein	LPQEIHDQLVNSSLGKQGSk	268	253	272	16	k16: GlyGly (+114.04)	N	1		0	1	0	0	0	0							1																						| Symbols: | RING/U-box superfamily protein | chr1:7949581-7950726 FORWARD LENGTH=381
AT1G23080	PIN7	FGYYPGGAPGSYPAPNPEFSTGNKTGSKAPk	323	300	330	24	k24: GlyGly (+114.04)	P	1		0	0	0	0	0	1																						1							| Symbols: PIN7, ATPIN7 | Auxin efflux carrier family protein | chr1:8180768-8183406 REVERSE LENGTH=619
AT1G23080	PIN7	AGLQVDNGANEQVGkSDQGGAK	377	363	384	15	k15: GlyGly (+114.04)	N	1		0	0	0	0	0	1																							1						| Symbols: PIN7, ATPIN7 | Auxin efflux carrier family protein | chr1:8180768-8183406 REVERSE LENGTH=619
AT1G23290	RPL27A/RPL27AB	GHLPENKPFVVKAk	118	112	125	7	k7: GlyGly (+114.04)	P	1		1	0	0	0	0	0															1														| Symbols: RPL27A, RPL27AB | Ribosomal protein L18e/L15 superfamily protein | chr1:8263007-8263447 FORWARD LENGTH=146
AT1G26670	VTI12/VTI1B	IAEIkSGIDEADVLIR	43	39	54	5	k5: GlyGly (+114.04)	N	1		0	0	0	1	0	0																	1												| Symbols: VTI12, ATVTI12, VTI1B | Vesicle transport v-SNARE family protein | chr1:9216103-9217793 FORWARD LENGTH=222
AT1G28440	HSL1	RVVkmLQEIGGGDEDSLHK	957	954	972	4	k4: GlyGly (+114.04), m5: Oxidation (+15.99)	P	1		1	0	0	0	0	0															1														| Symbols: HSL1 | HAESA-like 1 | chr1:9996914-10000171 FORWARD LENGTH=996
AT1G29310	SecY protein transport family protein	QLkEQQmVmPGHR	396	394	406	3	k3: GlyGly (+114.04), m7: Oxidation (+15.99), m9: Oxidation (+15.99)	N	1		0	1	0	0	0	0						1																							| Symbols: | SecY protein transport family protein | chr1:10252662-10254526 FORWARD LENGTH=475
AT1G30000	MNS3	DIHYDNAkFR	18	11	20	8	k8: GlyGly (+114.04)	N	1		1	0	0	0	0	0									1																				| Symbols: MNS3 | alpha-mannosidase 3 | chr1:10509532-10512320 REVERSE LENGTH=624
AT1G30400	MRP1/EST1/ABCC1	GVNISGGQkQR	745	737	747	9	k9: GlyGly (+114.04)	N	1		0	0	0	0	1	0																											1		| Symbols: ATMRP1, EST1, ABCC1, ATABCC1, MRP1 | multidrug resistance-associated protein 1 | chr1:10728139-10737697 FORWARD LENGTH=1622
AT1G30400	MRP1/EST1/ABCC1	IVELEkGR	1292	1287	1294	6	k6: GlyGly (+114.04)	N	1		0	0	0	0	0	1																						1							| Symbols: ATMRP1, EST1, ABCC1, ATABCC1, MRP1 | multidrug resistance-associated protein 1 | chr1:10728139-10737697 FORWARD LENGTH=1622
AT1G30440	Phototropic-responsive NPH3 family protein	KHLPGLkR	255	255	262	1	k1: GlyGly (+114.04)	P	1		0	0	0	0	1	0																											1		| Symbols: | Phototropic-responsive NPH3 family protein | chr1:10759475-10762199 FORWARD LENGTH=665
AT1G31812	ACBP6	QLLEVAASkAST	89	81	92	9	k9: GlyGly (+114.04)	N	1		0	1	0	0	0	0							1																						| Symbols: ACBP6, ACBP | acyl-CoA-binding protein 6 | chr1:11411132-11412099 REVERSE LENGTH=92
AT1G32330	HSFA1D	ISDTSKkR	246	241	248	6	k6: GlyGly (+114.04)	P	1		0	0	0	0	1	0																											1		| Symbols: ATHSFA1D, HSFA1D | heat shock transcription factor A1D | chr1:11657265-11660234 REVERSE LENGTH=485
AT1G33610	Leucine-rich repeat (LRR) family protein	LDLSkNR	281	277	283	5	k5: GlyGly (+114.04)	N	1		0	1	0	0	0	0					1																								| Symbols: | Leucine-rich repeat (LRR) family protein | chr1:12188910-12190346 FORWARD LENGTH=478
AT1G34300	Lectin protein kinase family protein	EkLGAGGFGTVYR	489	488	500	2	k2: GlyGly (+114.04)	N	1		0	1	0	0	0	0							1																						| Symbols: | lectin protein kinase family protein | chr1:12503450-12505939 FORWARD LENGTH=829
AT1G35260	MLP165	VGSILLWkLVFDGEPRVSk	56	49	67	8	k8: GlyGly (+114.04), k19: GlyGly (+114.04)	N	1		0	0	0	0	0	1																						1							| Symbols: MLP165 | MLP-like protein 165 | chr1:12937059-12937689 REVERSE LENGTH=152
AT1G43170	ARP1/emb2207/RPL3A	GkGYEGVVTR	227	226	235	2	k2: GlyGly (+114.04)	N	1		0	1	0	0	0	0								1																					| Symbols: ARP1, emb2207, RPL3A, RP1 | ribosomal protein 1 | chr1:16266992-16268631 FORWARD LENGTH=389
AT1G50280	Phototropic-responsive NPH3 family protein	LkTkGGYNLK	508	507	516	2	k2: GlyGly (+114.04), k4: GlyGly (+114.04)	N	1		1	0	0	0	0	0													1																| Symbols: | Phototropic-responsive NPH3 family protein | chr1:18623857-18626292 REVERSE LENGTH=525
AT1G50670	OTU-like cysteine protease family protein	kRSYTDTANFTLR	166	166	178	1	k1: GlyGly (+114.04)	N	1		0	1	0	0	0	0		1																											| Symbols: | OTU-like cysteine protease family protein | chr1:18775086-18776552 REVERSE LENGTH=208
AT1G51310	tRNA (5-methylaminomethyl-2-thiouridylate)-methyltransferases	TKLGkPVK	465	464	471	2	k2: GlyGly (+114.04)	P	1		1	0	0	0	0	0												1																	| Symbols: | transferases;tRNA (5-methylaminomethyl-2-thiouridylate)-methyltransferases | chr1:19019185-19021735 REVERSE LENGTH=497
AT1G51500	CER5/D3/ABCG12/WBC12	VScGGFITGFmTFmSIGGFPSFIEEmKVFYk	439	413	443	27	c3: Carbamidomethyl (+57.02), m11: Oxidation (+15.99), m14: Oxidation (+15.99), m26: Oxidation (+15.99), k27: GlyGly (+114.04)	N	1		0	0	0	0	1	0																										1			| Symbols: CER5, D3, ABCG12, WBC12, ATWBC12 | ABC-2 type transporter family protein | chr1:19097967-19100972 REVERSE LENGTH=687
AT1G51890	LRR-Ia family protein kinase	SFTTGTVkSDAR	543	536	547	8	k8: GlyGly (+114.04)	N	1		0	0	0	0	0	1																						1							| Symbols: | Leucine-rich repeat protein kinase family protein | chr1:19274802-19278528 REVERSE LENGTH=876
AT1G52310	C-type lectin receptor kinase	TGGTYSGGLSDGTkVAVK	292	279	296	14	k14: GlyGly (+114.04)	N	1		0	1	0	0	0	0								1																					| Symbols: | protein kinase family protein / C-type lectin domain-containing protein | chr1:19478401-19480462 FORWARD LENGTH=552
AT1G52310	C-type lectin receptor kinase	LAGDAkTGGTYSGGLSDGTK	278	273	292	6	k6: GlyGly (+114.04)	N	1		0	0	0	1	0	0																	1												| Symbols: | protein kinase family protein / C-type lectin domain-containing protein | chr1:19478401-19480462 FORWARD LENGTH=552
AT1G52310	C-type lectin receptor kinase	SmTkNFSEANR	265	262	272	4	m2: Oxidation (+15.99), k4: GlyGly (+114.04)	N	1		1	0	0	0	0	0									1																				| Symbols: | protein kinase family protein / C-type lectin domain-containing protein | chr1:19478401-19480462 FORWARD LENGTH=552
AT1G52320	Unknown protein	mPVTATHLANVFIELDDNFLKASESAHDVSkMLEATR	364	344	380	21	m1: Oxidation (+15.99), k21: GlyGly (+114.04)	P	1		0	0	0	1	0	0																1													| Symbols: | unknown protein; FUNCTIONS IN: molecular_function unknown; INVOLVED IN: N-terminal protein myristoylation; LOCATED IN: plasma membrane; EXPRESSED IN: 23 plant structures; EXPRESSED DURING: 14 growth stages; CONTAINS InterPro DOMAIN/s: Protein of unknown function DUF630 (InterPro:IPR006868), Protein of unknown function DUF632 (InterPro:IPR006867); BEST Arabidopsis thaliana protein mat…
AT1G52540	RLCK-XV family protein	VNLTTkR	249	244	250	6	k6: GlyGly (+114.04)	N	1		0	0	0	1	0	0																1													| Symbols: | Protein kinase superfamily protein | chr1:19570298-19571884 REVERSE LENGTH=350
AT1G53310	PEPC1/PPC1	VAKEYGVk	625	623	630	3	k3: GlyGly (+114.04)	N	1		0	0	0	0	0	1																						1							| Symbols: ATPPC1, PEPC1, ATPEPC1, PPC1 | phosphoenolpyruvate carboxylase 1 | chr1:19884261-19888070 REVERSE LENGTH=967
AT1G53310	PEPC1/PPC1	INGkQEVmIGYSDSGKDAGR	590	587	606	4	k4: GlyGly (+114.04), m8: Oxidation (+15.99)	P	1		0	1	0	0	0	0							1																						| Symbols: ATPPC1, PEPC1, ATPEPC1, PPC1 | phosphoenolpyruvate carboxylase 1 | chr1:19884261-19888070 REVERSE LENGTH=967
AT1G53380	Plant protein of unknown function (DUF641)	VLNIHKLTGVAPEGEmKk	28	23	40	6	m16: Oxidation (+15.99), k6: GlyGly (+114.04)	P	1		0	0	0	0	0	0																													| Symbols: | Plant protein of unknown function (DUF641) | chr1:19913341-19914702 REVERSE LENGTH=453
AT1G53400	Ubiquitin domain-containing protein	GAkYELPK	96	94	101	3	k3: GlyGly (+114.04)	N	1		0	0	1	0	0	0																					1								| Symbols: | Ubiquitin domain-containing protein | chr1:19925009-19926400 FORWARD LENGTH=114
AT1G53730	SRF6	kSTVVVPSNVR	392	392	402	1	k1: GlyGly (+114.04)	N	1		0	1	0	0	0	0			1																										| Symbols: SRF6 | STRUBBELIG-receptor family 6 | chr1:20061771-20065475 FORWARD LENGTH=719
AT1G53750	RPT1A	VIGSELVQkYVGEGAR	241	233	248	9	k9: GlyGly (+114.04)	N	1		0	0	1	0	0	0																		1											| Symbols: RPT1A | regulatory particle triple-A 1A | chr1:20065921-20068324 REVERSE LENGTH=426
AT1G55060	UBQ12	TITLEVESSDTIDNVKAk	179	164	181	16	k16: GlyGly (+114.04)	N	1		0	1	0	0	0	0							1																						| Symbols: UBQ12 | ubiquitin 12 | chr1:20549533-20550225 FORWARD LENGTH=230
AT1G55350	DEK1	DDVMkLR	1171	1167	1173	5	m4: Oxidation (+15.99), k5: GlyGly (+114.04)	N	1		0	1	0	0	0	0								1																					| Symbols: DEK1 | calpain-type cysteine protease family | chr1:20654463-20664501 REVERSE LENGTH=2179
AT1G55910	ZIP11	TQNDLELQGEDkSNQR	159	148	163	12	k12: GlyGly (+114.04)	N	1		0	1	0	0	0	0							1																						| Symbols: ZIP11 | zinc transporter 11 precursor | chr1:20906161-20907225 FORWARD LENGTH=326
AT1G58380	XW6	ASEETkWVPVTK	52	47	58	6	k6: GlyGly (+114.04)	N	1		0	0	0	0	0	1																						1							| Symbols: XW6 | Ribosomal protein S5 family protein | chr1:21689115-21690085 FORWARD LENGTH=284
AT1G58380	XW6	FSRSPYQEHTDFLSTkAVSATK	269	254	275	16	k16: GlyGly (+114.04)	N	1		0	1	0	0	0	0		1																											| Symbols: XW6 | Ribosomal protein S5 family protein | chr1:21689115-21690085 FORWARD LENGTH=284
AT1G59870	PEN3/PDR8/ABCG36	VVEYFESFPGVSkIPEK	1123	1111	1127	13	k13: GlyGly (+114.04)	N	1		0	1	0	0	0	0							1																						| Symbols: PEN3, PDR8, ATPDR8, ABCG36, ATABCG36 | ABC-2 and Plant PDR ABC-type transporter family protein | chr1:22034661-22039844 FORWARD LENGTH=1469
AT1G59870	PEN3/PDR8/ABCG36	GGQVIYAGPLGQNSHkVVEYFESFPGVSK	1110	1095	1123	16	k16: GlyGly (+114.04)	N	1		0	0	0	0	0	1																						1							| Symbols: PEN3, PDR8, ATPDR8, ABCG36, ATABCG36 | ABC-2 and Plant PDR ABC-type transporter family protein | chr1:22034661-22039844 FORWARD LENGTH=1469
AT1G59870	PEN3/PDR8/ABCG36	mSNELAVPFDkSR	503	493	505	11	m1: Oxidation (+15.99), k11: GlyGly (+114.04)	N	1		0	1	0	0	0	0								1																					| Symbols: PEN3, PDR8, ATPDR8, ABCG36, ATABCG36 | ABC-2 and Plant PDR ABC-type transporter family protein | chr1:22034661-22039844 FORWARD LENGTH=1469
AT1G60660	CB5LP	SSSEPVEDVVRPkSYSK	47	35	51	13	k13: GlyGly (+114.04)	N	1		0	0	1	0	0	0																				1									| Symbols: B5 #5, ATCB5LP, CB5LP | cytochrome B5-like protein | chr1:22342589-22342954 REVERSE LENGTH=121
AT1G61380	LORE/SD1-29	GkLVDGKEIGVK	506	505	516	2	k2: GlyGly (+114.04)	P	1		0	1	0	0	0	0							1																						| Symbols: SD1-29 | S-domain-1 29 | chr1:22646277-22649401 REVERSE LENGTH=805
AT1G61550	S-locus lectin protein kinase family protein	GkLQDGKEIAVK	507	506	517	2	k2: GlyGly (+114.04)	P	1		0	0	1	0	0	0																				1									| Symbols: | S-locus lectin protein kinase family protein | chr1:22704866-22707826 REVERSE LENGTH=802
AT1G62750	SCO1	kAGPRmLEPImR	682	682	693	1	k1: GlyGly (+114.04), m6: Oxidation (+15.99), m11: Oxidation (+15.99)	N	1		1	0	0	0	0	0										1																			| Symbols: ATSCO1, ATSCO1/CPEF-G, SCO1 | Translation elongation factor EFG/EF2 protein | chr1:23233622-23236321 REVERSE LENGTH=783
AT1G62914	PPR repeat-containing protein	AGkWkmGGIYFVASALk	513	511	527	3	k3: GlyGly (+114.04), k5: GlyGly (+114.04), m6: Oxidation (+15.99), k17: GlyGly (+114.04)	N	1		1	0	0	0	0	0															1														| Symbols: | pentatricopeptide (PPR) repeat-containing protein | chr1:23301576-23303162 FORWARD LENGTH=528
AT1G63110	GPI transamidase subunit PIG-U	SVENEESSTSTVSKQAk	184	171	187	14	k14: GlyGly (+114.04)	N	1		1	0	0	0	0	0														1															| Symbols: | GPI transamidase subunit PIG-U | chr1:23405145-23407757 FORWARD LENGTH=407
AT1G63170	C3HC4 type (RING finger) family protein	YNILkSSNYEEGEEV	371	367	381	5	k5: GlyGly (+114.04)	N	1		0	1	0	0	0	0							1																						| Symbols: | Zinc finger, C3HC4 type (RING finger) family protein | chr1:23425574-23427073 FORWARD LENGTH=381
AT1G63500	BSK7	ERPNPkSLVTAmIPLQK	304	299	315	6	k6: GlyGly (+114.04), m12: Oxidation (+15.99)	N	1		0	1	0	0	0	0								1																					| Symbols: | Protein kinase protein with tetratricopeptide repeat domain | chr1:23556015-23558403 FORWARD LENGTH=487
AT1G63500	BSK7	NATSGFATENIVSEHGEkAPNVVYK	68	51	75	18	k18: GlyGly (+114.04)	N	1		0	1	0	0	0	0							1																						| Symbols: | Protein kinase protein with tetratricopeptide repeat domain | chr1:23556015-23558403 FORWARD LENGTH=487
AT1G64260	MuDR family transposase	GVVYTEPFmDkLEEFmtDsIPYVITQLER	602	592	620	11	m9: Oxidation (+15.99), k11: GlyGly (+114.04), m16: Oxidation (+15.99), t17: Phospho (+79.97), s19: Phospho (+79.97)	N	1		1	0	0	0	0	0									1																				| Symbols: | MuDR family transposase | chr1:23847756-23849915 FORWARD LENGTH=719
AT1G65350	UBQ13	TLTGkTITLEVESSDTIDNVK	11	7	27	5	k5: GlyGly (+114.04)	N	1		0	1	0	0	0	0				1																									| Symbols: UBQ13 | ubiquitin 13 | chr1:24272518-24277275 REVERSE LENGTH=319
AT1G65350	UBQ13	TLTGkTITLEVESsGTIDNVK	238	234	254	5	k5: GlyGly (+114.04), s14: Phospho (+79.97)	N	1		0	1	0	0	0	0				1																									| Symbols: UBQ13 | ubiquitin 13 | chr1:24272518-24277275 REVERSE LENGTH=319
AT1G65720	Unknown protein	kLGYVKIPAPAPAPVK	162	162	177	1	k1: GlyGly (+114.04)	P	1		1	0	0	0	0	0										1																			| Symbols: | unknown protein; FUNCTIONS IN: molecular_function unknown; INVOLVED IN: biological_process unknown; LOCATED IN: endomembrane system; EXPRESSED IN: 24 plant structures; EXPRESSED DURING: 15 growth stages; Has 44 Blast hits to 44 proteins in 14 species: Archae - 0; Bacteria - 0; Metazoa - 0; Fungi - 0; Plants - 44; Viruses - 0; Other Eukaryotes - 0 (source: NCBI BLink). | chr1:24440471…
AT1G66150	TMK1	LAPEGkGSIETR	746	741	752	6	k6: GlyGly (+114.04), s8: Phospho (+79.97)	N	1		0	1	0	0	0	0				1																									| Symbols: TMK1 | transmembrane kinase 1 | chr1:24631503-24634415 FORWARD LENGTH=942
AT1G66940	Protein kinase-related	ESPTLSEDIkAR	329	320	331	10	k10: GlyGly (+114.04)	N	1		0	1	0	0	0	0							1																						| Symbols: | protein kinase-related | chr1:24973201-24974684 REVERSE LENGTH=332
AT1G67730	YBR159/KCR1	VTQAVLPNMLkR	180	170	181	11	k11: GlyGly (+114.04)	N	1		0	0	0	1	0	0																	1												| Symbols: YBR159, KCR1, ATKCR1 | beta-ketoacyl reductase 1 | chr1:25391676-25393365 FORWARD LENGTH=318
AT1G68710	ATPase E1-E2 type family protein	mDkIIYLmFFmVITMAFIGSVIFGVTTR	305	303	330	3	m1: Oxidation (+15.99), k3: GlyGly (+114.04), m8: Oxidation (+15.99), m11: Oxidation (+15.99)	N	1		0	0	1	0	0	0																					1								| Symbols: | ATPase E1-E2 type family protein / haloacid dehalogenase-like hydrolase family protein | chr1:25793498-25797975 REVERSE LENGTH=1200
AT1G68820	Transmembrane Fragile-X-F-associated protein	LQNEkILcR	418	414	422	5	k5: GlyGly (+114.04), c8: Carbamidomethyl (+57.02)	N	1		0	1	0	0	0	0							1																						| Symbols: | Transmembrane Fragile-X-F-associated protein | chr1:25865852-25868800 FORWARD LENGTH=468
AT1G69420	DHHC-type zinc finger family protein	VkKKPQPVK	376	375	383	2	k2: GlyGly (+114.04)	P	1		0	0	0	1	0	0																	1												| Symbols: | DHHC-type zinc finger family protein | chr1:26093690-26096736 FORWARD LENGTH=596
AT1G69450	ERD4	AAFVSFkSR	303	297	305	7	k7: GlyGly (+114.04)	N	1		1	0	0	0	0	0									1																				| Symbols: | Early-responsive to dehydration stress protein (ERD4) | chr1:26107120-26110006 REVERSE LENGTH=711
AT1G69840	SPFH/Band 7/PHB domain-containing membrane-associated protein family	ALAESAQDAFYkLSNTR	89	78	94	12	k12: GlyGly (+114.04)	N	1		0	0	0	0	1	0																											1		| Symbols: | SPFH/Band 7/PHB domain-containing membrane-associated protein family | chr1:26293932-26295150 REVERSE LENGTH=286
AT1G70410	BCA4	IkALTAELKELDSSNSDAIER	54	53	73	2	k2: GlyGly (+114.04)	P	1		0	0	1	0	0	0																		1											| Symbols: ATBCA4, BCA4 | beta carbonic anhydrase 4 | chr1:26534167-26537457 REVERSE LENGTH=280
AT1G70410	BCA4	NSTLFNHLAkTQTPK	98	89	103	10	k10: GlyGly (+114.04)	N	1		0	1	0	0	0	0							1																						| Symbols: ATBCA4, BCA4 | beta carbonic anhydrase 4 | chr1:26534167-26537457 REVERSE LENGTH=280
AT1G70410	BCA4	ADLGNVAAAkIK	52	43	54	10	k10: GlyGly (+114.04)	N	1		0	1	0	0	0	0							1																						| Symbols: ATBCA4, BCA4 | beta carbonic anhydrase 4 | chr1:26534167-26537457 REVERSE LENGTH=280
AT1G70520	CRK2	ATDFYNEVNmISTVEHkNLVR	379	363	383	17	m10: Oxidation (+15.99), k17: GlyGly (+114.04)	N	1		0	1	0	0	0	0							1																						| Symbols: CRK2 | cysteine-rich RLK (RECEPTOR-like protein kinase) 2 | chr1:26584888-26587334 REVERSE LENGTH=649
AT1G70940	PIN3	DVNTNQQTTLPTGGkSNSHDAK	347	333	354	15	k15: GlyGly (+114.04)	N	1		1	0	0	0	0	0														1															| Symbols: PIN3, ATPIN3 | Auxin efflux carrier family protein | chr1:26743170-26745871 FORWARD LENGTH=640
AT1G70940	PIN3	FGYYPGGGAGSYPAPNPEFSSTTTSTANkSVNKNPK	325	297	332	29	k29: GlyGly (+114.04)	P	1		0	0	1	0	0	0																			1										| Symbols: PIN3, ATPIN3 | Auxin efflux carrier family protein | chr1:26743170-26745871 FORWARD LENGTH=640
AT1G70940	PIN3	DAENGLNkLAPNSTAALQSK	447	440	459	8	k8: GlyGly (+114.04)	N	1		0	1	0	0	0	0							1																						| Symbols: PIN3, ATPIN3 | Auxin efflux carrier family protein | chr1:26743170-26745871 FORWARD LENGTH=640
AT1G72150	PATL1	IGSTDEPVITDSFkVGEPGK	545	532	551	14	k14: GlyGly (+114.04)	N	1		1	0	0	0	0	0											1																		| Symbols: PATL1 | PATELLIN 1 | chr1:27148558-27150652 FORWARD LENGTH=573
AT1G72180	LRR XI family protein	KGGGTVAVkWLK	704	704	715	1	k1: GlyGly (+114.04)	P	1		0	0	0	1	0	0																	1												| Symbols: | Leucine-rich receptor-like protein kinase family protein | chr1:27164074-27167204 FORWARD LENGTH=977
AT1G73220	AtOCT1	NkEAmVVLK	287	286	294	2	k2: GlyGly (+114.04), m5: Oxidation (+15.99)	N	1		0	1	0	0	0	0		1																											| Symbols: AtOCT1, 1-Oct | organic cation/carnitine transporter1 | chr1:27538387-27540109 FORWARD LENGTH=539
AT1G73590	PIN1	VLATDGGNNISNkTTQAK	448	436	453	13	k13: GlyGly (+114.04)	N	1		1	0	0	0	0	0									1																				| Symbols: PIN1, ATPIN1 | Auxin efflux carrier family protein | chr1:27659772-27662876 FORWARD LENGTH=622
AT1G73990	SPPA/SPPA1	kYkAAIIR	416	416	423	1	k1: GlyGly (+114.04), k3: GlyGly (+114.04)	N	1		0	0	0	1	0	0																1													| Symbols: SPPA, SPPA1 | signal peptide peptidase | chr1:27824465-27828807 FORWARD LENGTH=677
AT1G75260	Oxidoreductases, acting on NADH or NADPH	TkGALTSNLGNPR	295	294	306	2	k2: GlyGly (+114.04)	N	1		0	1	0	0	0	0							1																						| Symbols: | oxidoreductases, acting on NADH or NADPH | chr1:28247854-28249395 FORWARD LENGTH=513
AT1G75840	ARAC5/ATGP3/ROP4	ASYENVAKk	98	91	99	8	k8: GlyGly (+114.04)	N	1		0	0	0	0	1	0																										1			| Symbols: ARAC5, ATGP3, ROP4, ATROP4 | RAC-like GTP binding protein 5 | chr1:28475964-28477377 FORWARD LENGTH=196
AT1G75840	ARAC5/ATGP3/ROP4	LIGSPIYIEcSSkTQQNVK	161	149	167	13	c10: Carbamidomethyl (+57.02), k13: GlyGly (+114.04)	N	1		0	1	0	0	0	0							1																						| Symbols: ARAC5, ATGP3, ROP4, ATROP4 | RAC-like GTP binding protein 5 | chr1:28475964-28477377 FORWARD LENGTH=196
AT1G75920	GDSL-like Lipase/Acylhydrolase superfamily protein	yGFTHEkNGcccMLTAIVPcSNPDKyVFyDFAHPsEK	295	289	325	7	y1: Phospho (+79.97), k7: GlyGly (+114.04), c10: Carbamidomethyl (+57.02), c11: Carbamidomethyl (+57.02), c12: Carbamidomethyl (+57.02), c20: Carbamidomethyl (+57.02), y26: Phospho (+79.97), y29: Phospho (+79.97), s35: Phospho (+79.97)	P	1		0	1	0	0	0	0			1																										| Symbols: | GDSL-like Lipase/Acylhydrolase superfamily protein | chr1:28505576-28507023 FORWARD LENGTH=343
AT1G76090	SMT3	SYADIAVTAKk	269	260	270	10	k10: GlyGly (+114.04)	N	1		0	0	0	0	0	1																						1							| Symbols: SMT3 | sterol methyltransferase 3 | chr1:28550592-28551671 REVERSE LENGTH=359
AT1G77120	ADH1	kGQSVAIFGLGAVGLGAAEGAR	194	194	215	1	k1: GlyGly (+114.04)	N	1		1	0	0	0	0	0										1																			| Symbols: ADH1, ADH, ATADH, ATADH1 | alcohol dehydrogenase 1 | chr1:28975509-28977216 FORWARD LENGTH=379
AT1G77870	MUB5	ILENNkTLSEAR	68	63	74	6	k6: GlyGly (+114.04)	N	1		0	0	0	0	1	0																											1		| Symbols: MUB5 | membrane-anchored ubiquitin-fold protein 5 precursor | chr1:29285177-29285714 FORWARD LENGTH=120
AT1G78870	UBC35	DkWSPALQIR	96	95	104	2	k2: GlyGly (+114.04)	N	1		0	0	0	1	0	0																	1												| Symbols: UBC35, UBC13A | ubiquitin-conjugating enzyme 35 | chr1:29650589-29651858 FORWARD LENGTH=112
AT1G79190	ARM repeat superfamily protein	GkRSASALDAVLK	1208	1207	1219	2	k2: GlyGly (+114.04)	N	1		0	1	0	0	0	0					1																								| Symbols: | ARM repeat superfamily protein | chr1:29788639-29794116 FORWARD LENGTH=1335
AT1G80660	HA9	LLDGDPLkIDQSALTGESLPVTK	180	173	195	8	k8: GlyGly (+114.04)	N	1		0	0	0	0	1	0																											1		| Symbols: HA9 | H(+)-ATPase 9 | chr1:30316227-30319948 REVERSE LENGTH=945
AT1G80660	HA9	LSQQGAITkR	317	309	318	9	k9: GlyGly (+114.04)	N	1		0	0	0	0	1	0																											1		| Symbols: HA9 | H(+)-ATPase 9 | chr1:30316227-30319948 REVERSE LENGTH=945
AT2G01820	TMK3	SEITVLTkmR	637	630	639	8	k8: GlyGly (+114.04), m9: Oxidation (+15.99)	N	1		1	0	0	0	0	0														1															| Symbols: | Leucine-rich repeat protein kinase family protein | chr2:357664-360681 REVERSE LENGTH=943
AT2G02220	PSKR1	ATLPDGKk	757	751	758	7	k7: GlyGly (+114.04)	N	1		1	0	0	0	0	0													1																| Symbols: ATPSKR1, PSKR1 | phytosulfokin receptor 1 | chr2:584098-587124 REVERSE LENGTH=1008
AT2G02220	PSKR1	ATLPDGKk	757	751	758	7	k7: GlyGly (+114.04)	N	1		0	0	0	0	0	1																									1				| Symbols: ATPSKR1, PSKR1 | phytosulfokin receptor 1 | chr2:584098-587124 REVERSE LENGTH=1008
AT2G02780	LRR-VI family protein kinase	HASDkVSVcSTTTASSK	403	399	415	5	k5: GlyGly (+114.04), c9: Carbamidomethyl (+57.02)	N	1		0	1	0	0	0	0							1																						| Symbols: | Leucine-rich repeat protein kinase family protein | chr2:781932-784646 REVERSE LENGTH=742
AT2G03620	MGT3/MRS2-5	DASVVQYQSELckR	136	124	137	13	c12: Carbamidomethyl (+57.02), k13: GlyGly (+114.04)	N	1		0	1	0	0	0	0							1																						| Symbols: MGT3, MRS2-5 | magnesium transporter 3 | chr2:1100489-1102168 REVERSE LENGTH=421
AT2G13610	ABC-2 type transporter family protein	VkSLVHELGLEAVATAR	159	158	174	2	k2: GlyGly (+114.04)	N	1		0	1	0	0	0	0							1																						| Symbols: | ABC-2 type transporter family protein | chr2:5673827-5675776 REVERSE LENGTH=649
AT2G14120	DRP3B	kNVEDLVPK	670	670	678	1	k1: GlyGly (+114.04)	N	1		0	1	0	0	0	0								1																					| Symbols: DRP3B | dynamin related protein | chr2:5954253-5960015 REVERSE LENGTH=780
AT2G16365	F-box family protein	SMMkmKEASLGEK	330	327	339	4	k4: GlyGly (+114.04), m5: Oxidation (+15.99)	P	1		0	1	0	0	0	0					1																								| Symbols: | F-box family protein | chr2:7074940-7079181 FORWARD LENGTH=778
AT2G17040	NAC036	IQMHQENAKTEEkQR	219	211	225	9	k9: GlyGly (+114.04)	P	1		0	1	0	0	0	0								1																					| Symbols: anac036, NAC036 | NAC domain containing protein 36 | chr2:7407123-7408120 FORWARD LENGTH=276
AT2G17220	PBL32/KIN3	VAQLALkcLGPEPK	347	341	354	7	k7: GlyGly (+114.04), c8: Carbamidomethyl (+57.02)	N	1		0	1	0	0	0	0								1																					| Symbols: | Protein kinase superfamily protein | chr2:7487866-7489768 REVERSE LENGTH=413
AT2G18960	AHA1/PMA/OST2/HA1	ADGFAGVFPEHKYEIVKk	569	558	575	12	k12: GlyGly (+114.04)	P	1		1	0	0	0	0	0									1																				| Symbols: AHA1, PMA, OST2, HA1 | H(+)-ATPase 1 | chr2:8221858-8227268 FORWARD LENGTH=949
AT2G18960	AHA1/PMA/OST2/HA1	NLVEVFckGVEK	351	344	355	8	c7: Carbamidomethyl (+57.02), k8: GlyGly (+114.04)	N	1		0	1	0	0	0	0							1																						| Symbols: AHA1, PMA, OST2, HA1 | H(+)-ATPase 1 | chr2:8221858-8227268 FORWARD LENGTH=949
AT2G18960	AHA1/PMA/OST2/HA1	AGIREVHFLPFNPVDkR	405	390	406	16	k16: GlyGly (+114.04)	N	1		0	1	0	0	0	0		1																											| Symbols: AHA1, PMA, OST2, HA1 | H(+)-ATPase 1 | chr2:8221858-8227268 FORWARD LENGTH=949
AT2G18960	AHA1/PMA/OST2/HA1	ELSEIAEQAkRR	911	902	913	10	k10: GlyGly (+114.04)	N	1		0	1	0	0	0	0							1																						| Symbols: AHA1, PMA, OST2, HA1 | H(+)-ATPase 1 | chr2:8221858-8227268 FORWARD LENGTH=949
AT2G18960	AHA1/PMA/OST2/HA1	LLEGDPLkVDQSALTGESLPVTKHPGQEVFSGSTcK	175	168	203	8	k8: GlyGly (+114.04), c35: Carbamidomethyl (+57.02)	P	1		0	1	0	0	0	0							1																						| Symbols: AHA1, PMA, OST2, HA1 | H(+)-ATPase 1 | chr2:8221858-8227268 FORWARD LENGTH=949
AT2G18960	AHA1/PMA/OST2/HA1	TLHGLQPkEDVNIFPEK	888	881	897	8	k8: GlyGly (+114.04)	N	1		1	0	0	0	0	0										1																			| Symbols: AHA1, PMA, OST2, HA1 | H(+)-ATPase 1 | chr2:8221858-8227268 FORWARD LENGTH=949
AT2G19110	HMA4	AGcSTVPEIEVDTKGGk	507	494	510	14	c3: Carbamidomethyl (+57.02), k14: GlyGly (+114.04)	N	1		0	1	0	0	0	0							1																						| Symbols: HMA4, ATHMA4 | heavy metal atpase 4 | chr2:8279478-8286255 FORWARD LENGTH=1172
AT2G19130	S-locus lectin protein kinase family protein	NFSDkLGGGGFGSVFK	498	494	509	5	k5: GlyGly (+114.04)	N	1		0	1	0	0	0	0							1																						| Symbols: | S-locus lectin protein kinase family protein | chr2:8293789-8296275 FORWARD LENGTH=828
AT2G19750	Ribosomal protein S30 family protein	FVTAVVGFGKk	53	44	54	10	k10: GlyGly (+114.04)	N	1		0	1	0	0	0	0								1																					| Symbols: | Ribosomal protein S30 family protein | chr2:8515037-8515806 FORWARD LENGTH=62
AT2G19910	RNA-dependent RNA polymerase family protein	TKDKSVVASTSVLk	976	975	988	2	k2: GlyGly (+114.04)	P	1		0	0	0	0	0	1																								1					| Symbols: | RNA-dependent RNA polymerase family protein | chr2:8595820-8600757 REVERSE LENGTH=992
AT2G21160	TRAP alpha subunit	KVSkVEVGTR	221	221	230	1	k1: GlyGly (+114.04)	P	1		0	1	0	0	0	0								1																					| Symbols: | Translocon-associated protein (TRAP), alpha subunit | chr2:9068428-9070207 FORWARD LENGTH=258
AT2G21410	VHA-A2	AIYHTLNmLSLDVTKk	340	326	341	15	k15: GlyGly (+114.04)	N	1		0	0	0	0	0	1																						1							| Symbols: VHA-A2 | vacuolar proton ATPase A2 | chr2:9162703-9168141 FORWARD LENGTH=821
AT2G21410	VHA-A2	AIYHTLNmLSLDVTKk	340	326	341	15	m8: Oxidation (+15.99), k15: GlyGly (+114.04)	N	1		0	0	0	0	0	1																						1							| Symbols: VHA-A2 | vacuolar proton ATPase A2 | chr2:9162703-9168141 FORWARD LENGTH=821
AT2G23450	WAKL family protein	SVkQSSIGSR	653	651	660	3	k3: GlyGly (+114.04)	N	1		0	0	0	0	1	0																											1		| Symbols: | Protein kinase superfamily protein | chr2:9988926-9991244 REVERSE LENGTH=708
AT2G24710	GLR2.3	LNPtItSmSSLLEKGETVGYQRtsFILGk	685	672	700	14	t4: Phospho (+79.97), t6: Phospho (+79.97), m8: Oxidation (+15.99), k14: GlyGly (+114.04), t23: Phospho (+79.97), s24: Phospho (+79.97)	N	1		1	0	0	0	0	0											1																		| Symbols: ATGLR2.3, GLR2.3 | glutamate receptor 2.3 | chr2:10516880-10520549 REVERSE LENGTH=895
AT2G25150	HXXXD-type acyl-transferase family protein	kPILPLLLEkkPVELVkPSk	6	6	25	1	k1: GlyGly (+114.04), k10: GlyGly (+114.04), k11: GlyGly (+114.04), k17: GlyGly (+114.04), k20: GlyGly (+114.04)	P	1		0	0	1	0	0	0																				1									| Symbols: | HXXXD-type acyl-transferase family protein | chr2:10702582-10704266 REVERSE LENGTH=461
AT2G26250	FDH/KCS10	TSTTTSFSTSATAKTNGIk	421	408	426	14	k14: GlyGly (+114.04)	N	1		0	0	0	0	1	0																											1		| Symbols: FDH, KCS10 | 3-ketoacyl-CoA synthase 10 | chr2:11170799-11173059 REVERSE LENGTH=550
AT2G26250	FDH/KCS10	SVYQEEDEQGFkGLK	357	346	360	12	k12: GlyGly (+114.04)	N	1		0	1	0	0	0	0							1																						| Symbols: FDH, KCS10 | 3-ketoacyl-CoA synthase 10 | chr2:11170799-11173059 REVERSE LENGTH=550
AT2G26730	LRR-III family protein kinase	TkQPKPAGVATR	293	292	303	2	k2: GlyGly (+114.04)	P	1		0	0	0	0	1	0																											1		| Symbols: | Leucine-rich repeat protein kinase family protein | chr2:11388621-11391286 FORWARD LENGTH=658
AT2G26730	LRR-III family protein kinase	NVDLPPGASSSkEEVTGTSSGmGGETER	315	304	331	12	k12: GlyGly (+114.04), m22: Oxidation (+15.99)	N	1		1	0	0	0	0	0														1															| Symbols: | Leucine-rich repeat protein kinase family protein | chr2:11388621-11391286 FORWARD LENGTH=658
AT2G26910	PDR4	ELIEVLSkPSNIAK	1123	1116	1129	8	k8: GlyGly (+114.04)	N	1		0	1	0	0	0	0				1																									| Symbols: PDR4, ATPDR4 | pleiotropic drug resistance 4 | chr2:11481623-11487874 FORWARD LENGTH=1420
AT2G27810	NAT12	EKPPPPPPGSVAVPVkDQPVKR	97	96	117	2	k2: GlyGly (+114.04)	P	1		0	0	0	1	0	0																	1												| Symbols: ATNAT12, NAT12 | nucleobase-ascorbate transporter 12 | chr2:11852338-11855988 FORWARD LENGTH=709
AT2G28070	ABC-2 type transporter family protein	YSDKVVk	132	129	135	4	k4: GlyGly (+114.04)	N	1		0	0	0	1	0	0																	1												| Symbols: | ABC-2 type transporter family protein | chr2:11956432-11959782 FORWARD LENGTH=730
AT2G28630	KCS12	NQNLGLTEYkFLLK	68	59	72	10	k10: GlyGly (+114.04)	N	1		0	1	0	0	0	0							1																						| Symbols: KCS12 | 3-ketoacyl-CoA synthase 12 | chr2:12275719-12277149 REVERSE LENGTH=476
AT2G28630	KCS12	VGFYLGkNLPK	274	268	278	7	k7: GlyGly (+114.04)	N	1		0	1	0	0	0	0							1																						| Symbols: KCS12 | 3-ketoacyl-CoA synthase 12 | chr2:12275719-12277149 REVERSE LENGTH=476
AT2G29640	JOSL	VSAIYkATGTKR	230	225	236	6	k6: GlyGly (+114.04)	P	1		1	0	0	0	0	0												1																	| Symbols: JOSL | JOSEPHIN-like protein | chr2:12671206-12673300 FORWARD LENGTH=360
AT2G30230	Unknown protein	KILILSPESELkR	62	62	74	1	k1: GlyGly (+114.04)	P	1		0	1	0	0	0	0								1																					| Symbols: | unknown protein; FUNCTIONS IN: molecular_function unknown; INVOLVED IN: biological_process unknown; LOCATED IN: endomembrane system; BEST Arabidopsis thaliana protein match is: unknown protein (TAIR:AT1G06980.1); Has 167 Blast hits to 167 proteins in 14 species: Archae - 0; Bacteria - 0; Metazoa - 0; Fungi - 0; Plants - 167; Viruses - 0; Other Eukaryotes - 0 (source: NCBI BLink). | c…
AT2G30490	C4H/CYP73A5/REF3	kNPDSATKGIVLR	163	163	175	1	k1: GlyGly (+114.04)	P	1		1	0	0	0	0	0														1															| Symbols: ATC4H, C4H, CYP73A5, REF3 | cinnamate-4-hydroxylase | chr2:12993861-12995683 REVERSE LENGTH=505
AT2G30620	Winged-helix DNA-binding transcription factor family protein	SkSVAAVSK	202	201	209	2	k2: GlyGly (+114.04)	N	1		0	0	0	1	0	0																	1												| Symbols: | winged-helix DNA-binding transcription factor family protein | chr2:13045360-13046267 FORWARD LENGTH=273
AT2G30740	PTI1-2	NQkPQAVVKPEAQK	38	36	49	3	k3: GlyGly (+114.04)	P	1		0	0	0	1	0	0																	1												| Symbols: | Protein kinase superfamily protein | chr2:13096399-13098285 FORWARD LENGTH=366
AT2G30740	PTI1-2	NQkPQAVVKPEAQK	38	36	49	3	k3: GlyGly (+114.04)	P	1		0	0	0	0	0	1																						1							| Symbols: | Protein kinase superfamily protein | chr2:13096399-13098285 FORWARD LENGTH=366
AT2G30750	CYP71A12	STIRPHGSYIKEk	346	336	348	11	k11: GlyGly (+114.04)	N	1		0	0	0	0	0	1																						1							| Symbols: CYP71A12 | cytochrome P450, family 71, subfamily A, polypeptide 12 | chr2:13099486-13101389 REVERSE LENGTH=503
AT2G30750	CYP71A12	QmkSVcILNLLTNK	135	133	146	3	m2: Oxidation (+15.99), k3: GlyGly (+114.04), c6: Carbamidomethyl (+57.02)	N	1		0	1	0	0	0	0							1																						| Symbols: CYP71A12 | cytochrome P450, family 71, subfamily A, polypeptide 12 | chr2:13099486-13101389 REVERSE LENGTH=503
AT2G30750	CYP71A12	STIRPHGSYIKEk	346	336	348	11	k11: GlyGly (+114.04)	N	1		0	0	0	0	0	1																						1							| Symbols: CYP71A12 | cytochrome P450, family 71, subfamily A, polypeptide 12 | chr2:13099486-13101389 REVERSE LENGTH=503
AT2G30750	CYP71A12	VPILVVSSGEAAQEVLkTHDLK	97	81	102	17	k17: GlyGly (+114.04)	N	1		0	1	0	0	0	0							1																						| Symbols: CYP71A12 | cytochrome P450, family 71, subfamily A, polypeptide 12 | chr2:13099486-13101389 REVERSE LENGTH=503
AT2G31660	SAD2/URM9	DGAMLAVGALcDKLk	450	438	452	13	c11: Carbamidomethyl (+57.02), k13: GlyGly (+114.04)	N	1		0	0	0	0	0	1																									1				| Symbols: SAD2, URM9 | ARM repeat superfamily protein | chr2:13464519-13471353 FORWARD LENGTH=1040
AT2G31880	SOBIR1/EVR	TmLSQIkH	640	634	641	7	m2: Oxidation (+15.99), k7: GlyGly (+114.04)	N	1		1	0	0	0	0	0									1																				| Symbols: SOBIR1, EVR | Leucine-rich repeat protein kinase family protein | chr2:13554920-13556845 FORWARD LENGTH=641
AT2G33170	LRR XI family protein	GAcGTVYkAVmPSGK	835	828	842	8	c3: Carbamidomethyl (+57.02), k8: GlyGly (+114.04), m11: Oxidation (+15.99)	N	1		0	1	0	0	0	0								1																					| Symbols: | Leucine-rich repeat receptor-like protein kinase family protein | chr2:14056371-14059829 REVERSE LENGTH=1124
AT2G34480	Ribosomal protein L18ae/LX family protein	SNGQmLAINEIYEkNPTTIK	69	56	75	14	m5: Oxidation (+15.99), k14: GlyGly (+114.04)	N	1		0	1	0	0	0	0		1																											| Symbols: | Ribosomal protein L18ae/LX family protein | chr2:14532916-14534161 REVERSE LENGTH=178
AT2G35635	UBQ7	TITLEVESSDTIDNVKAk	27	12	29	16	k16: GlyGly (+114.04)	N	1		0	1	0	0	0	0							1																						| Symbols: UBQ7, RUB2 | ubiquitin 7 | chr2:14981044-14981943 FORWARD LENGTH=154
AT2G35635	UBQ7	TITLEVESSDTIDNVkAKIQDK	27	12	33	16	k16: GlyGly (+114.04)	P	1		1	0	0	0	0	0										1																			| Symbols: UBQ7, RUB2 | ubiquitin 7 | chr2:14981044-14981943 FORWARD LENGTH=154
AT2G35720	OWL1	ARAEkAQQLLQTVATR	419	415	430	5	k5: GlyGly (+114.04)	N	1		0	0	0	0	1	0																											1		| Symbols: OWL1 | DNAJ heat shock N-terminal domain-containing protein | chr2:15016883-15019866 FORWARD LENGTH=538
AT2G35720	OWL1	SAITVGWKk	267	260	268	8	k8: GlyGly (+114.04)	N	1		0	0	0	1	0	0																	1												| Symbols: OWL1 | DNAJ heat shock N-terminal domain-containing protein | chr2:15016883-15019866 FORWARD LENGTH=538
AT2G35910	RING/U-box superfamily protein	GPTTASccAIcLGDYkGK	155	140	157	16	c7: Carbamidomethyl (+57.02), c8: Carbamidomethyl (+57.02), c11: Carbamidomethyl (+57.02), k16: GlyGly (+114.04)	N	1		0	1	0	0	0	0							1																						| Symbols: | RING/U-box superfamily protein | chr2:15073225-15073878 REVERSE LENGTH=217
AT2G36100	Uncharacterised protein family (UPF0497)	ESTTIDVGEPSTVTkSSSHVVK	18	4	25	15	k15: GlyGly (+114.04)	N	1		0	1	0	0	0	0							1																						| Symbols: | Uncharacterised protein family (UPF0497) | chr2:15159744-15160669 REVERSE LENGTH=206
AT2G36480	ENTH/VHS family protein	tLPIsLAtDNLLARLkVEQssAPLVscAASLTGITSVQTsk	539	524	564	16	t1: Phospho (+79.97), s5: Phospho (+79.97), t8: Phospho (+79.97), k16: GlyGly (+114.04), s20: Phospho (+79.97), s21: Phospho (+79.97), s26: Phospho (+79.97), c27: Carbamidomethyl (+57.02), s40: Phospho (+79.97), k41: GlyGly (+114.04)	N	1		1	0	0	0	0	0									1																				| Symbols: | ENTH/VHS family protein | chr2:15303114-15306274 REVERSE LENGTH=830
AT2G37110	PLAC8 family protein	EAQRGDEYEESSPLLkVNENDGK	23	8	30	16	k16: GlyGly (+114.04)	N	1		0	1	0	0	0	0							1																						| Symbols: | PLAC8 family protein | chr2:15592689-15593726 FORWARD LENGTH=242
AT2G37110	PLAC8 family protein	VNENDGKIcSkR	30	24	35	7	k7: GlyGly (+114.04), c9: Carbamidomethyl (+57.02)	P	1		0	0	0	1	0	0																1													| Symbols: | PLAC8 family protein | chr2:15592689-15593726 FORWARD LENGTH=242
AT2G37710	RLK/LecRK-IV.1	EkGLLGTGGFGSVYK	350	349	363	2	k2: GlyGly (+114.04)	N	1		0	1	0	0	0	0				1																									| Symbols: RLK | receptor lectin kinase | chr2:15814934-15816961 REVERSE LENGTH=675
AT2G38230	PDX1.1	QkSPFSVK	21	20	27	2	k2: GlyGly (+114.04)	N	1		0	1	0	0	0	0		1																											| Symbols: ATPDX1.1, PDX1.1 | pyridoxine biosynthesis 1.1 | chr2:16011475-16012404 FORWARD LENGTH=309
AT2G38480	Uncharacterised protein family (UPF0497)	TNPDNmKPVEATDVESAAEkTSEPTPASGTSTITQR	8	2	37	7	m6: Oxidation (+15.99), k7: GlyGly (+114.04)	P	1		0	0	0	0	0	1																							1						| Symbols: | Uncharacterised protein family (UPF0497) | chr2:16110960-16111694 REVERSE LENGTH=188
AT2G38940	ATPT2/PHT1;4	VLQVEIEPEQQKLEEISkEK	271	260	279	12	k12: GlyGly (+114.04)	P	1		0	1	0	0	0	0							1																						| Symbols: ATPT2, PHT1;4 | phosphate transporter 1;4 | chr2:16258500-16260104 FORWARD LENGTH=534
AT2G38940	ATPT2/PHT1;4	YTALVAKDAkQAASDmSK	248	242	259	7	k7: GlyGly (+114.04), m16: Oxidation (+15.99)	P	1		0	0	0	0	0	1																						1							| Symbols: ATPT2, PHT1;4 | phosphate transporter 1;4 | chr2:16258500-16260104 FORWARD LENGTH=534
AT2G38940	ATPT2/PHT1;4	DAkQAASDMSK	251	249	259	3	k3: GlyGly (+114.04), m9: Oxidation (+15.99)	N	1		0	0	0	0	0	1																						1							| Symbols: ATPT2, PHT1;4 | phosphate transporter 1;4 | chr2:16258500-16260104 FORWARD LENGTH=534
AT2G38940	ATPT2/PHT1;4	YTALVAKDAkQAASDmSK	248	242	259	7	k7: GlyGly (+114.04), m16: Oxidation (+15.99)	P	1		0	0	0	0	0	1																									1				| Symbols: ATPT2, PHT1;4 | phosphate transporter 1;4 | chr2:16258500-16260104 FORWARD LENGTH=534
AT2G38950	Transcription factor jumonji (jmj) / zinc finger (C5HC2 type) family protein	mDkSYDAVNK	534	532	541	3	m1: Oxidation (+15.99), k3: GlyGly (+114.04)	N	1		1	0	0	0	0	0										1																			| Symbols: | Transcription factor jumonji (jmj) family protein / zinc finger (C5HC2 type) family protein | chr2:16261599-16265044 FORWARD LENGTH=708
AT2G39010	PIP2E/PIP2;6	TKDELTEEESLSGkDYLDPPPVK	3	2	24	2	k2: GlyGly (+114.04)	P	1		0	1	0	0	0	0				1																									| Symbols: PIP2E, PIP2;6 | plasma membrane intrinsic protein 2E | chr2:16291564-16293746 FORWARD LENGTH=289
AT2G39010	PIP2E/PIP2;6	TKDELTEEESLSGkDYLDPPPVK	3	2	24	2	k2: GlyGly (+114.04)	P	1		0	1	0	0	0	0							1																						| Symbols: PIP2E, PIP2;6 | plasma membrane intrinsic protein 2E | chr2:16291564-16293746 FORWARD LENGTH=289
AT2G39350	ABC-2 type transporter family protein	GSLkGTVK	150	147	154	4	k4: GlyGly (+114.04)	N	1		0	0	0	0	0	1																						1							| Symbols: | ABC-2 type transporter family protein | chr2:16430174-16432396 REVERSE LENGTH=740
AT2G39380	EXO70H2	ALTAGGGIHkLTR	379	370	382	10	k10: GlyGly (+114.04)	N	1		0	1	0	0	0	0							1																						| Symbols: ATEXO70H2, EXO70H2 | exocyst subunit exo70 family protein H2 | chr2:16447096-16449009 REVERSE LENGTH=637
AT2G39660	BIK1	ALQQLQDNLGKPSQTNPVkDTK	358	348	369	11	k11: GlyGly (+114.04)	P	1		0	1	0	0	0	0							1																						| Symbols: BIK1 | botrytis-induced kinase1 | chr2:16531943-16533601 FORWARD LENGTH=395
AT2G39660	BIK1	KSSSTVAAAQkTEGEILSSTPVK	31	31	53	1	k1: GlyGly (+114.04)	P	1		0	1	0	0	0	0							1																						| Symbols: BIK1 | botrytis-induced kinase1 | chr2:16531943-16533601 FORWARD LENGTH=395
AT2G39660	BIK1	ALQQLQDNLGKPSQTNPVkDTK	358	348	369	11	k11: GlyGly (+114.04)	P	1		0	1	0	0	0	0							1																						| Symbols: BIK1 | botrytis-induced kinase1 | chr2:16531943-16533601 FORWARD LENGTH=395
AT2G39660	BIK1	LGFkTGTTK	374	371	379	4	k4: GlyGly (+114.04)	N	1		0	0	0	0	1	0																											1		| Symbols: BIK1 | botrytis-induced kinase1 | chr2:16531943-16533601 FORWARD LENGTH=395
AT2G39660	BIK1	mASVAVQcLSFEPkSRPTmDQVVR	337	324	347	14	m1: Oxidation (+15.99), c8: Carbamidomethyl (+57.02), k14: GlyGly (+114.04), m19: Oxidation (+15.99)	N	1		0	1	0	0	0	0							1																						| Symbols: BIK1 | botrytis-induced kinase1 | chr2:16531943-16533601 FORWARD LENGTH=395
AT2G39830	DAR2	NLPSTSSVATSSSSSFSNkkGGK	470	452	474	19	k19: GlyGly (+114.04), k20: GlyGly (+114.04)	P	1		1	0	0	0	0	0														1															| Symbols: DAR2 | DA1-related protein 2 | chr2:16619950-16623658 REVERSE LENGTH=528
AT2G40410	Staphylococcal nuclease homologue	EAQEGLLkIVGR	246	239	250	8	k8: GlyGly (+114.04)	N	1		1	0	0	0	0	0														1															| Symbols: | Staphylococcal nuclease homologue | chr2:16873509-16875215 FORWARD LENGTH=332
AT2G40910	F-box and associated interaction domains-containing protein	KVEIkGVPDIWFDK	408	408	421	1	k1: GlyGly (+114.04)	P	1		1	0	0	0	0	0									1																				| Symbols: | F-box and associated interaction domains-containing protein | chr2:17069938-17071501 REVERSE LENGTH=442
AT2G42600	PPC2	SVVFkEPR	727	723	730	5	k5: GlyGly (+114.04)	N	1		1	0	0	0	0	0														1															| Symbols: ATPPC2, PPC2 | phosphoenolpyruvate carboxylase 2 | chr2:17734541-17738679 REVERSE LENGTH=963
AT2G42600	PPC2	VAKEYGVkLTmFHGR	622	620	634	3	k3: GlyGly (+114.04), m11: Oxidation (+15.99)	P	1		1	0	0	0	0	0														1															| Symbols: ATPPC2, PPC2 | phosphoenolpyruvate carboxylase 2 | chr2:17734541-17738679 REVERSE LENGTH=963
AT2G43320	S-adenosyl-L-methionine-dependent methyltransferases superfamily protein	DLQLPTPAVEIIPSkTVAHHR	43	29	49	15	k15: GlyGly (+114.04)	N	1		0	1	0	0	0	0		1																											| Symbols: | S-adenosyl-L-methionine-dependent methyltransferases superfamily protein | chr2:17996874-17999158 REVERSE LENGTH=351
AT2G43330	INT1	kAEAIQVLAR	224	224	233	1	k1: GlyGly (+114.04)	N	1		0	1	0	0	0	0		1																											| Symbols: ATINT1, INT1 | inositol transporter 1 | chr2:18001135-18003854 FORWARD LENGTH=509
AT2G44430	DNA-binding bromodomain-containing protein	ETGkAGPRLIK	411	408	418	4	k4: GlyGly (+114.04)	N	1		0	0	1	0	0	0																					1								| Symbols: | DNA-binding bromodomain-containing protein | chr2:18333603-18336165 FORWARD LENGTH=646
AT2G44610	RAB6/RAB6A	APVSALAKYk	9	2	11	8	k8: GlyGly (+114.04)	N	1		0	1	0	0	0	0								1																					| Symbols: RAB6, ATRABH1B, ATRAB6A, RAB6A | Ras-related small GTP-binding family protein | chr2:18411778-18413883 REVERSE LENGTH=208
AT2G45820	Remorin family protein	VDVESPAVLAPAKEPTPAPVEVADEk	22	10	35	13	k13: GlyGly (+114.04)	N	1		1	0	0	0	0	0														1															| Symbols: | Remorin family protein | chr2:18863147-18864576 REVERSE LENGTH=190
AT2G45820	Remorin family protein	KTSFIkAWEESEK	81	81	93	1	k1: GlyGly (+114.04)	P	1		0	1	0	0	0	0							1																						| Symbols: | Remorin family protein | chr2:18863147-18864576 REVERSE LENGTH=190
AT2G45820	Remorin family protein	TSkVDVESPAVLAPAKEPTPAPVEVADEK	9	7	35	3	k3: GlyGly (+114.04)	P	1		0	1	0	0	0	0		1																											| Symbols: | Remorin family protein | chr2:18863147-18864576 REVERSE LENGTH=190
AT2G45820	Remorin family protein	VDVESPAVLAPAKEPTPAPVEVADEk	22	10	35	13	k13: GlyGly (+114.04)	N	1		1	0	0	0	0	0														1															| Symbols: | Remorin family protein | chr2:18863147-18864576 REVERSE LENGTH=190
AT2G47000	MDR4/PGP4/ABCB4	NGVIVEKGkHDTLINIK	1260	1254	1270	7	k7: GlyGly (+114.04)	P	1		0	1	0	0	0	0							1																						| Symbols: MDR4, PGP4, ABCB4, ATPGP4 | ATP binding cassette subfamily B4 | chr2:19310008-19314750 REVERSE LENGTH=1286
AT2G47050	Plant invertase/pectin methylesterase inhibitor superfamily protein	FLSGIKPk	89	84	91	6	k6: GlyGly (+114.04)	N	1		0	0	0	0	0	1																									1				| Symbols: | Plant invertase/pectin methylesterase inhibitor superfamily protein | chr2:19331927-19332577 REVERSE LENGTH=216
AT2G47060	PTI1-4	LSEDKVkQcVDAR	303	299	311	5	k5: GlyGly (+114.04), c9: Carbamidomethyl (+57.02)	P	1		0	1	0	0	0	0							1																						| Symbols: | Protein kinase superfamily protein | chr2:19333116-19334759 REVERSE LENGTH=365
AT2G47110	UBQ6	TITLEVESSDTIDNVKAk	27	12	29	16	k16: GlyGly (+114.04)	N	1		0	1	0	0	0	0							1																						| Symbols: UBQ6 | ubiquitin 6 | chr2:19344701-19345174 FORWARD LENGTH=157
AT2G47110	UBQ6	TITLEVESSDTIDNVkAKIQDK	27	12	33	16	k16: GlyGly (+114.04)	P	1		1	0	0	0	0	0										1																			| Symbols: UBQ6 | ubiquitin 6 | chr2:19344701-19345174 FORWARD LENGTH=157
AT3G01290	SPFH/Band 7/PHB domain-containing membrane-associated protein family	VAASEkAEAEK	177	172	182	6	k6: GlyGly (+114.04)	N	1		0	0	0	0	1	0																											1		| Symbols: | SPFH/Band 7/PHB domain-containing membrane-associated protein family | chr3:88252-89356 REVERSE LENGTH=285
AT3G01670	Unknown protein	HSmVPkSLGPNSLGGR	107	102	117	6	m3: Oxidation (+15.99), k6: GlyGly (+114.04)	N	1		0	1	0	0	0	0								1																					| Symbols: | unknown protein; BEST Arabidopsis thaliana protein match is: unknown protein (TAIR:AT3G01680.1); Has 121 Blast hits to 111 proteins in 12 species: Archae - 0; Bacteria - 0; Metazoa - 0; Fungi - 0; Plants - 121; Viruses - 0; Other Eukaryotes - 0 (source: NCBI BLink). | chr3:247288-250261 FORWARD LENGTH=822
AT3G04120	GAPC/GAPC1	AIKEESEGkLK	267	265	275	3	k3: GlyGly (+114.04)	P	1		1	0	0	0	0	0										1																			| Symbols: GAPC, GAPC-1, GAPC1 | glyceraldehyde-3-phosphate dehydrogenase C subunit 1 | chr3:1081077-1083131 FORWARD LENGTH=338
AT3G04120	GAPC/GAPC1	AASFNIIPSSTGAAkAVGK	219	205	223	15	k15: GlyGly (+114.04)	N	1		0	0	0	0	0	1																							1						| Symbols: GAPC, GAPC-1, GAPC1 | glyceraldehyde-3-phosphate dehydrogenase C subunit 1 | chr3:1081077-1083131 FORWARD LENGTH=338
AT3G04840	Ribosomal protein S3Ae	TQGTkIASEGLK	55	51	62	5	k5: GlyGly (+114.04)	N	1		0	1	0	0	0	0							1																						| Symbols: | Ribosomal protein S3Ae | chr3:1329751-1331418 FORWARD LENGTH=262
AT3G05200	ATL6	GGVNKDGEGTSVkSTGASGSTSGSVR	374	370	395	5	k5: GlyGly (+114.04)	P	1		0	0	0	0	0	1																							1						| Symbols: ATL6 | RING/U-box superfamily protein | chr3:1477377-1478573 FORWARD LENGTH=398
AT3G05200	ATL6	LGkGELEcAIcLNEFEDDETLR	123	121	142	3	k3: GlyGly (+114.04), c8: Carbamidomethyl (+57.02), c11: Carbamidomethyl (+57.02)	N	1		0	1	0	0	0	0							1																						| Symbols: ATL6 | RING/U-box superfamily protein | chr3:1477377-1478573 FORWARD LENGTH=398
AT3G05790	LON4	IMLEkEPENK	819	815	824	5	k5: GlyGly (+114.04)	N	1		0	1	0	0	0	0		1																											| Symbols: LON4 | lon protease 4 | chr3:1720154-1725182 REVERSE LENGTH=942
AT3G06510	SFR2	ImPVEPTKGIk	188	181	191	8	m2: Oxidation (+15.99), k8: GlyGly (+114.04)	N	1		1	0	0	0	0	0														1															| Symbols: SFR2 | Glycosyl hydrolase superfamily protein | chr3:2016450-2019533 FORWARD LENGTH=656
AT3G07020	UDP-Glycosyltransferase superfamily protein	AmKDEDGVAGAVKAFFk	594	592	608	3	m2: Oxidation (+15.99), k3: GlyGly (+114.04)	P	1		1	0	0	0	0	0									1																				| Symbols: | UDP-Glycosyltransferase superfamily protein | chr3:2217841-2221590 REVERSE LENGTH=637
AT3G07020	UDP-Glycosyltransferase superfamily protein	AmKDEDGVAGAVKAFFk	594	592	608	3	m2: Oxidation (+15.99), k3: GlyGly (+114.04)	P	1		1	0	0	0	0	0														1															| Symbols: | UDP-Glycosyltransferase superfamily protein | chr3:2217841-2221590 REVERSE LENGTH=637
AT3G08510	PLC2	EGkDVEVVQK	257	255	264	3	k3: GlyGly (+114.04)	N	1		1	0	0	0	0	0												1																	| Symbols: ATPLC2, PLC2 | phospholipase C 2 | chr3:2582626-2585556 REVERSE LENGTH=581
AT3G08510	PLC2	EYKEGkDVEVVQK	254	252	264	3	k3: GlyGly (+114.04)	P	1		1	0	0	0	0	0									1																				| Symbols: ATPLC2, PLC2 | phospholipase C 2 | chr3:2582626-2585556 REVERSE LENGTH=581
AT3G08510	PLC2	VGIAGVPGDTVMKk	497	485	498	13	m12: Oxidation (+15.99), k13: GlyGly (+114.04)	N	1		1	0	0	0	0	0														1															| Symbols: ATPLC2, PLC2 | phospholipase C 2 | chr3:2582626-2585556 REVERSE LENGTH=581
AT3G09200	Ribosomal protein L10 family protein	EVSEEVAkYK	106	99	108	8	k8: GlyGly (+114.04)	N	1		0	1	0	0	0	0				1																									| Symbols: | Ribosomal protein L10 family protein | chr3:2823364-2825020 REVERSE LENGTH=320
AT3G09740	SYP71	QVPLmDEIDTkVDR	216	206	219	11	m5: Oxidation (+15.99), k11: GlyGly (+114.04)	N	1		1	0	0	0	0	0														1															| Symbols: SYP71, ATSYP71 | syntaxin of plants 71 | chr3:2989615-2991354 FORWARD LENGTH=266
AT3G09840	CDC48/CDC48A	SPIAKDVDIGALAk	672	668	681	5	k5: GlyGly (+114.04)	N	1		1	0	0	0	0	0									1																				| Symbols: CDC48, ATCDC48, CDC48A | cell division cycle 48 | chr3:3019494-3022832 FORWARD LENGTH=809
AT3G09840	CDC48/CDC48A	LGDVISVHQcPDVkYGK	113	100	116	14	c10: Carbamidomethyl (+57.02), k14: GlyGly (+114.04)	N	1		0	1	0	0	0	0							1																						| Symbols: CDC48, ATCDC48, CDC48A | cell division cycle 48 | chr3:3019494-3022832 FORWARD LENGTH=809
AT3G10500	NAC053	DREILNGSKVVGmk	106	98	111	9	m13: Oxidation (+15.99), k9: GlyGly (+114.04)	N	1		1	0	0	0	0	0											1																		| Symbols: anac053, NAC053 | NAC domain containing protein 53 | chr3:3271718-3273887 FORWARD LENGTH=549
AT3G10590	Duplicated homeodomain-like superfamily protein	LFLQGLKk	126	120	127	7	k7: GlyGly (+114.04)	N	1		1	0	0	0	0	0															1														| Symbols: | Duplicated homeodomain-like superfamily protein | chr3:3310424-3311311 REVERSE LENGTH=206
AT3G10800	BZIP28	KNITETVk	468	468	475	1	k1: GlyGly (+114.04)	N	1		0	0	0	0	1	0																											1		| Symbols: BZIP28 | Basic-leucine zipper (bZIP) transcription factor family protein | chr3:3379326-3381430 FORWARD LENGTH=675
AT3G11240	ATE2	KSLGAAkR	143	143	150	1	k1: GlyGly (+114.04)	P	1		0	0	0	0	0	0																													| Symbols: ATE2, ATATE2 | arginine-tRNA protein transferase 2 | chr3:3518665-3521092 REVERSE LENGTH=605
AT3G11820	SYP121/PEN1	SkmDGDVGVALKK	90	89	101	2	k2: GlyGly (+114.04)	P	1		0	0	0	0	0	1																						1							| Symbols: SYP121, AT-SYR1, ATSYP121, SYR1, ATSYR1, PEN1 | syntaxin of plants 121 | chr3:3729540-3730868 REVERSE LENGTH=346
AT3G11820	SYP121/PEN1	KkLmDSmDSFNR	144	144	155	1	k1: GlyGly (+114.04), m4: Oxidation (+15.99), m7: Oxidation (+15.99)	P	1		1	0	0	0	0	0															1														| Symbols: SYP121, AT-SYR1, ATSYP121, SYR1, ATSYR1, PEN1 | syntaxin of plants 121 | chr3:3729540-3730868 REVERSE LENGTH=346
AT3G13080	MRP3/ABCC3	VGGDDSVELNkTNGSGEATPYSR	236	226	248	11	k11: GlyGly (+114.04)	N	1		1	0	0	0	0	0									1																				| Symbols: ATMRP3, MRP3, ABCC3 | multidrug resistance-associated protein 3 | chr3:4196019-4201250 REVERSE LENGTH=1514
AT3G13410	Unknown protein	ELLSSDVSSkR	104	95	105	10	k10: GlyGly (+114.04)	N	1		1	0	0	0	0	0									1																				| Symbols: | unknown protein; FUNCTIONS IN: molecular_function unknown; INVOLVED IN: biological_process unknown; LOCATED IN: endoplasmic reticulum; EXPRESSED IN: 25 plant structures; EXPRESSED DURING: 15 growth stages; BEST Arabidopsis thaliana protein match is: unknown protein (TAIR:AT1G55546.1); Has 49 Blast hits to 49 proteins in 14 species: Archae - 0; Bacteria - 0; Metazoa - 0; Fungi - 0; Pl…
AT3G13662	Disease resistance-responsive (dirigent-like protein) family protein	MTNLILIFAAQILLFYAVASVGDELGRTmNGKHLGPYk	32	1	38	32	m29: Oxidation (+15.99), k32: GlyGly (+114.04)	N	1		0	0	1	0	0	0																					1								| Symbols: | Disease resistance-responsive (dirigent-like protein) family protein | chr3:4467090-4468470 FORWARD LENGTH=173
AT3G14350	SRF7	SVQNPPLVETKk	322	312	323	11	k11: GlyGly (+114.04)	P	1		0	1	0	0	0	0							1																						| Symbols: SRF7 | STRUBBELIG-receptor family 7 | chr3:4783115-4786397 REVERSE LENGTH=680
AT3G14620	CYP72A8	FADGISkATK	445	439	448	7	k7: GlyGly (+114.04)	N	1		0	0	0	0	0	1																						1							| Symbols: CYP72A8 | cytochrome P450, family 72, subfamily A, polypeptide 8 | chr3:4914978-4916853 FORWARD LENGTH=515
AT3G14690	CYP72A15	SkPLKLTDDISPR	69	68	80	2	k2: GlyGly (+114.04)	P	1		1	0	0	0	0	0									1																				| Symbols: CYP72A15 | cytochrome P450, family 72, subfamily A, polypeptide 15 | chr3:4937410-4939310 FORWARD LENGTH=512
AT3G14840	LIK1	IGEGGFGPVHkGImTDGTVIAVK	688	678	700	11	k11: GlyGly (+114.04), m14: Oxidation (+15.99)	N	1		0	1	0	0	0	0								1																					| Symbols: | Leucine-rich repeat transmembrane protein kinase | chr3:4988271-4993891 FORWARD LENGTH=1020
AT3G14840	LIK1	LLEASVNNEkDEESVR	963	954	969	10	k10: GlyGly (+114.04)	N	1		0	1	0	0	0	0							1																						| Symbols: | Leucine-rich repeat transmembrane protein kinase | chr3:4988271-4993891 FORWARD LENGTH=1020
AT3G14940	PPC3	KYGVkLTMFHGR	627	627	638	1	k1: GlyGly (+114.04), m8: Oxidation (+15.99)	P	1		0	1	0	0	0	0								1																					| Symbols: ATPPC3, PPC3 | phosphoenolpyruvate carboxylase 3 | chr3:5025584-5029476 FORWARD LENGTH=968
AT3G14940	PPC3	INGkQEVmIGYSDSGKDAGR	591	588	607	4	k4: GlyGly (+114.04), m8: Oxidation (+15.99)	P	1		0	1	0	0	0	0							1																						| Symbols: ATPPC3, PPC3 | phosphoenolpyruvate carboxylase 3 | chr3:5025584-5029476 FORWARD LENGTH=968
AT3G14940	PPC3	KYGVkLTMFHGR	627	627	638	1	k1: GlyGly (+114.04), m8: Oxidation (+15.99)	P	1		0	1	0	0	0	0								1																					| Symbols: ATPPC3, PPC3 | phosphoenolpyruvate carboxylase 3 | chr3:5025584-5029476 FORWARD LENGTH=968
AT3G16080	Zinc-binding ribosomal protein family protein	TGFREGTEAkPR	85	76	87	10	k10: GlyGly (+114.04)	N	1		0	1	0	0	0	0								1																					| Symbols: | Zinc-binding ribosomal protein family protein | chr3:5454892-5455677 FORWARD LENGTH=95
AT3G16720	ATL2	EDSGRkPAAIEVPR	221	216	229	6	k6: GlyGly (+114.04)	N	1		1	0	0	0	0	0															1														| Symbols: ATL2, TL2 | TOXICOS EN LEVADURA 2 | chr3:5692880-5693794 FORWARD LENGTH=304
AT3G17650	YSL5/PDE321	NkNFEEDEEEEDESVEKIFESR	34	33	54	2	k2: GlyGly (+114.04)	P	1		0	1	0	0	0	0							1																						| Symbols: YSL5, PDE321 | YELLOW STRIPE like 5 | chr3:6034307-6037087 FORWARD LENGTH=714
AT3G17840	RLK902	SYVNEYSPSAVKAVEVNSSGmk	336	325	346	12	m21: Oxidation (+15.99), k12: GlyGly (+114.04)	N	1		0	0	0	0	1	0																											1		| Symbols: RLK902 | receptor-like kinase 902 | chr3:6106092-6108430 FORWARD LENGTH=647
AT3G17970	TOC64-III	HQNLETYFETKVPSLkEFAR	279	269	288	11	k11: GlyGly (+114.04)	P	1		1	0	0	0	0	0										1																			| Symbols: atToc64-III, TOC64-III | translocon at the outer membrane of chloroplasts 64-III | chr3:6148030-6151794 FORWARD LENGTH=589
AT3G18350	Plant protein of unknown function (DUF639)	LmIELkVTAPPPMNTmEQLLAVQNGISELEQNIQDANIVLLk	569	564	605	6	m2: Oxidation (+15.99), k6: GlyGly (+114.04), m16: Oxidation (+15.99), k42: GlyGly (+114.04)	N	1		1	0	0	0	0	0														1															| Symbols: | Plant protein of unknown function (DUF639) | chr3:6297524-6300500 FORWARD LENGTH=692
AT3G18740	Ribosomal protein L7Ae/L30e/S12e/Gadd45 family protein	SGkYTLGYK	26	24	32	3	k3: GlyGly (+114.04)	N	1		0	0	0	0	1	0																											1		| Symbols: | Ribosomal protein L7Ae/L30e/S12e/Gadd45 family protein | chr3:6453437-6453870 FORWARD LENGTH=112
AT3G18830	ATPLT5/ATPMT5	GNPEkTVPNPEVEIGSNK	516	512	529	5	k5: GlyGly (+114.04)	N	1		0	1	0	0	0	0			1																										| Symbols: ATPLT5, PMT5, ATPMT5 | polyol/monosaccharide transporter 5 | chr3:6489000-6491209 REVERSE LENGTH=539
AT3G18830	ATPLT5/ATPMT5	TVPNPEVEIGSNkQWK	529	517	532	13	k13: GlyGly (+114.04)	N	1		0	1	0	0	0	0							1																						| Symbols: ATPLT5, PMT5, ATPMT5 | polyol/monosaccharide transporter 5 | chr3:6489000-6491209 REVERSE LENGTH=539
AT3G19670	PRP40B	SQIkDVLk	733	730	737	4	k4: GlyGly (+114.04), k8: GlyGly (+114.04)	N	1		0	0	0	1	0	0																	1												| Symbols: ATPRP40B, PRP40B | pre-mRNA-processing protein 40B | chr3:6828242-6836582 REVERSE LENGTH=992
AT3G19820	DWF1/DIM/EVE1/CBB1	GRDASkDGLVcTAR	81	76	89	6	k6: GlyGly (+114.04), c11: Carbamidomethyl (+57.02)	N	1		1	0	0	0	0	0									1																				| Symbols: DWF1, DIM, EVE1, DIM1, CBB1 | cell elongation protein / DWARF1 / DIMINUTO (DIM) | chr3:6879835-6881616 REVERSE LENGTH=561
AT3G20660	AtOCT4	LmHSIAkTNGR	285	279	289	7	k7: GlyGly (+114.04)	N	1		0	0	1	0	0	0																		1											| Symbols: AtOCT4, 4-Oct | organic cation/carnitine transporter4 | chr3:7225271-7228510 REVERSE LENGTH=526
AT3G21295	Tudor/PWWP/MBT superfamily protein	SGTPIkLLGR	55	50	59	6	k6: GlyGly (+114.04)	N	1		1	0	0	0	0	0														1															| Symbols: | Tudor/PWWP/MBT superfamily protein | chr3:7489635-7492296 FORWARD LENGTH=645
AT3G22057	Unknown protein	NkTMYSSYSLSkR	3	2	14	2	k2: GlyGly (+114.04), k12: GlyGly (+114.04)	N	1		0	0	0	1	0	0																	1												| Symbols: | unknown protein; FUNCTIONS IN: molecular_function unknown; INVOLVED IN: biological_process unknown; LOCATED IN: endomembrane system; BEST Arabidopsis thaliana protein match is: Domain of unknown function (DUF26) (TAIR:AT3G22050.1); Has 182 Blast hits to 182 proteins in 3 species: Archae - 0; Bacteria - 0; Metazoa - 0; Fungi - 0; Plants - 182; Viruses - 0; Other Eukaryotes - 0 (source…
AT3G23750	BARK1	NAPDGkYSVETR	736	731	742	6	k6: GlyGly (+114.04)	N	1		0	1	0	0	0	0							1																						| Symbols: | Leucine-rich repeat protein kinase family protein | chr3:8558332-8561263 FORWARD LENGTH=928
AT3G23820	GAE6	PLSATADTSKTVkLER	11	2	17	10	k10: GlyGly (+114.04)	P	1		1	0	0	0	0	0									1																				| Symbols: GAE6 | UDP-D-glucuronate 4-epimerase 6 | chr3:8603645-8605027 FORWARD LENGTH=460
AT3G25840	PRP4A	kRmEAILEK	462	462	470	1	k1: GlyGly (+114.04), m3: Oxidation (+15.99)	P	1		1	0	0	0	0	0													1																| Symbols: | Protein kinase superfamily protein | chr3:9452993-9457446 REVERSE LENGTH=935
AT3G25930	Adenine nucleotide alpha hydrolases-like superfamily protein	IcLNHGIkAETFTDDGDPKDLIR	99	92	114	8	c2: Carbamidomethyl (+57.02), k8: GlyGly (+114.04)	P	1		0	1	0	0	0	0		1																											| Symbols: | Adenine nucleotide alpha hydrolases-like superfamily protein | chr3:9493032-9493871 REVERSE LENGTH=154
AT3G26830	PAD3/CYP71B15	kVQDEIR	325	325	331	1	k1: GlyGly (+114.04)	N	1		0	0	0	0	0	1																						1							| Symbols: PAD3, CYP71B15 | Cytochrome P450 superfamily protein | chr3:9887990-9889560 FORWARD LENGTH=490
AT3G26935	DHHC-type zinc finger family protein	IkEVQLNGITFK	137	136	147	2	k2: GlyGly (+114.04)	N	1		0	1	0	0	0	0							1																						| Symbols: | DHHC-type zinc finger family protein | chr3:9933001-9935218 REVERSE LENGTH=443
AT3G27390	Unknown protein	LkSSNAISASPPLTER	478	477	492	2	k2: GlyGly (+114.04)	N	1		0	0	0	0	0	1																						1							| Symbols: | unknown protein; FUNCTIONS IN: molecular_function unknown; INVOLVED IN: biological_process unknown; LOCATED IN: plasma membrane; EXPRESSED IN: 23 plant structures; EXPRESSED DURING: 13 growth stages; BEST Arabidopsis thaliana protein match is: unknown protein (TAIR:AT5G40640.1); Has 101 Blast hits to 99 proteins in 12 species: Archae - 0; Bacteria - 0; Metazoa - 0; Fungi - 0; Plants …
AT3G27560	ATN1	VYEGkYR	44	40	46	5	k5: GlyGly (+114.04)	N	1		0	1	0	0	0	0								1																					| Symbols: ATN1 | Protein kinase superfamily protein | chr3:10210597-10212507 REVERSE LENGTH=356
AT3G27660	OLEO4/OLE3	EmGQYVQDkAHEAR	168	160	173	9	m2: Oxidation (+15.99), k9: GlyGly (+114.04)	N	1		1	0	0	0	0	0														1															| Symbols: OLEO4, OLE3 | oleosin 4 | chr3:10243851-10244821 FORWARD LENGTH=191
AT3G29310	Calmodulin-binding protein-related	FVVLDkNR	310	305	312	6	k6: GlyGly (+114.04)	N	1		1	0	0	0	0	0															1														| Symbols: | calmodulin-binding protein-related | chr3:11249712-11251452 FORWARD LENGTH=551
AT3G29310	Calmodulin-binding protein-related	YGFVVkSGSGIK	237	232	243	6	k6: GlyGly (+114.04)	N	1		0	1	0	0	0	0							1																						| Symbols: | calmodulin-binding protein-related | chr3:11249712-11251452 FORWARD LENGTH=551
AT3G43600	AAO2/AO3	NFGSIGGNLVmAQRkQFPSDmATILLAAGAFVNImSSSR	348	334	372	15	m11: Oxidation (+15.99), k15: GlyGly (+114.04), m21: Oxidation (+15.99), m35: Oxidation (+15.99)	N	1		1	0	0	0	0	0															1														| Symbols: AAO2, AO3, atAO-2, AOgamma, AtAO3 | aldehyde oxidase 2 | chr3:15512778-15517375 REVERSE LENGTH=1321
AT3G44540	FAR4	QKLKELQk	202	201	208	2	k2: GlyGly (+114.04)	P	1		0	1	0	0	0	0			1																										| Symbols: FAR4 | fatty acid reductase 4 | chr3:16124079-16127769 FORWARD LENGTH=493
AT3G45700	Major facilitator superfamily protein	TYVAmPSkSFR	278	271	281	8	m5: Oxidation (+15.99), k8: GlyGly (+114.04)	N	1		0	0	1	0	0	0																			1										| Symbols: | Major facilitator superfamily protein | chr3:16778765-16781068 FORWARD LENGTH=548
AT3G46010	ADF1	FIVYKIEEkQK	44	40	50	5	k5: GlyGly (+114.04)	P	1		0	0	0	0	0	1																						1							| Symbols: ADF1, atadf, ATADF1 | actin depolymerizing factor 1 | chr3:16909679-16910678 REVERSE LENGTH=150
AT3G46060	ARA3/RAB8A	ILVGNKADmDESkR	129	124	137	6	k6: GlyGly (+114.04)	P	1		0	0	0	0	1	0																											1		| Symbols: ARA3, ARA-3, ATRABE1C, ATRAB8A, RAB8A | RAB GTPase homolog 8A | chr3:16917908-16919740 FORWARD LENGTH=216
AT3G46060	ARA3/RAB8A	GQALADEYGIkFFETSAK	154	144	161	11	k11: GlyGly (+114.04)	N	1		0	0	0	0	1	0																											1		| Symbols: ARA3, ARA-3, ATRABE1C, ATRAB8A, RAB8A | RAB GTPase homolog 8A | chr3:16917908-16919740 FORWARD LENGTH=216
AT3G46060	ARA3/RAB8A	NIEQHASDNVNkILVGNK	123	112	129	12	k12: GlyGly (+114.04)	N	1		0	1	0	0	0	0							1																						| Symbols: ARA3, ARA-3, ATRABE1C, ATRAB8A, RAB8A | RAB GTPase homolog 8A | chr3:16917908-16919740 FORWARD LENGTH=216
AT3G46520	ACT12	kysVWIGGSILASLSTFQQMWIAk	338	338	361	1	k1: GlyGly (+114.04), y2: Phospho (+79.97), s3: Phospho (+79.97), k24: GlyGly (+114.04)	N	1		0	1	0	0	0	0				1																									| Symbols: ACT12 | actin-12 | chr3:17128567-17129981 FORWARD LENGTH=377
AT3G47250	Plant protein of unknown function (DUF247)	GKSGEVSSSESTFPLILSAkR	283	282	302	2	k2: GlyGly (+114.04)	P	1		0	0	1	0	0	0																		1											| Symbols: | Plant protein of unknown function (DUF247) | chr3:17400124-17401566 REVERSE LENGTH=480
AT3G47860	CHL	LLkNPELK	47	45	52	3	k3: GlyGly (+114.04)	N	1		0	0	0	0	0	0																													| Symbols: CHL | chloroplastic lipocalin | chr3:17656778-17658269 REVERSE LENGTH=353
AT3G48520	CYP94B3	kSLEIGTGAEAK	265	265	276	1	k1: GlyGly (+114.04)	N	1		1	0	0	0	0	0											1																		| Symbols: CYP94B3 | cytochrome P450, family 94, subfamily B, polypeptide 3 | chr3:17975104-17976624 REVERSE LENGTH=506
AT3G49010	BBC1/RSU2	kLAPTIGIAVDHR	87	87	99	1	k1: GlyGly (+114.04)	N	1		0	1	0	0	0	0								1																					| Symbols: ATBBC1, BBC1, RSU2 | breast basic conserved 1 | chr3:18166971-18168047 REVERSE LENGTH=206
AT3G50480	HR4	AIQVDQWTDIkEMK	160	150	163	11	k11: GlyGly (+114.04)	N	1		0	0	0	0	0	1																						1							| Symbols: HR4 | homolog of RPW8 4 | chr3:18733287-18734180 FORWARD LENGTH=200
AT3G50480	HR4	AIQVHQWTDIkEmK	146	136	149	11	k11: GlyGly (+114.04), m13: Oxidation (+15.99)	N	1		0	0	0	0	0	1																						1							| Symbols: HR4 | homolog of RPW8 4 | chr3:18733287-18734180 FORWARD LENGTH=200
AT3G50890	HB28/ZHD7	mELGGKcNAITtTTMISTEVkPHTDPEPEAKPESDPSmALFPIK	6	1	44	6	m1: Oxidation (+15.99), k6: GlyGly (+114.04), c7: Carbamidomethyl (+57.02), t12: Phospho (+79.97), m38: Oxidation (+15.99)	P	1		1	0	0	0	0	0											1																		| Symbols: AtHB28, HB28, ZHD7 | homeobox protein 28 | chr3:18916420-18917169 FORWARD LENGTH=249
AT3G51260	PAD1	kGNAAVGVR	29	29	37	1	k1: GlyGly (+114.04)	N	1		0	0	0	0	0	1																						1							| Symbols: PAD1 | 20S proteasome alpha subunit PAD1 | chr3:19031086-19032746 FORWARD LENGTH=250
AT3G51550	FER	GKNDkSSDVYEGNVTDSR	843	842	859	2	k2: GlyGly (+114.04)	P	1		1	0	0	0	0	0									1																				| Symbols: FER | Malectin/receptor-like protein kinase family protein | chr3:19117877-19120564 REVERSE LENGTH=895
AT3G51550	FER	AATkNFDESRVLGVGGFGK	534	531	549	4	k4: GlyGly (+114.04)	N	1		0	1	0	0	0	0		1																											| Symbols: FER | Malectin/receptor-like protein kinase family protein | chr3:19117877-19120564 REVERSE LENGTH=895
AT3G51550	FER	GkITPEcFK	773	772	780	2	k2: GlyGly (+114.04), c7: Carbamidomethyl (+57.02)	N	1		0	1	0	0	0	0								1																					| Symbols: FER | Malectin/receptor-like protein kinase family protein | chr3:19117877-19120564 REVERSE LENGTH=895
AT3G51550	FER	GmLDQIVDPYLKGk	771	760	773	12	m2: Oxidation (+15.99), k12: GlyGly (+114.04)	N	1		0	0	0	1	0	0																	1												| Symbols: FER | Malectin/receptor-like protein kinase family protein | chr3:19117877-19120564 REVERSE LENGTH=895
AT3G51550	FER	kFAETAmK	781	781	788	1	k1: GlyGly (+114.04), m7: Oxidation (+15.99)	N	1		1	0	0	0	0	0													1																| Symbols: FER | Malectin/receptor-like protein kinase family protein | chr3:19117877-19120564 REVERSE LENGTH=895
AT3G51550	FER	kGmLDQIVDPYLKGK	759	759	773	1	k1: GlyGly (+114.04), m3: Oxidation (+15.99)	P	1		0	1	0	0	0	0								1																					| Symbols: FER | Malectin/receptor-like protein kinase family protein | chr3:19117877-19120564 REVERSE LENGTH=895
AT3G52050	5'-3' exonuclease family protein	LALLRSDLPDYIVPFDTKDLTFk	377	360	382	18	k18: GlyGly (+114.04)	N	1		0	0	1	0	0	0																				1									| Symbols: | 5'-3' exonuclease family protein | chr3:19305228-19309398 FORWARD LENGTH=425
AT3G52400	SYP122	LISTGESETFLQkAIQEQGR	199	187	206	13	k13: GlyGly (+114.04)	N	1		0	0	0	0	0	1																						1							| Symbols: SYP122, ATSYP122 | syntaxin of plants 122 | chr3:19425835-19427032 REVERSE LENGTH=341
AT3G52400	SYP122	RLkGNLEALDR	105	103	113	3	k3: GlyGly (+114.04)	N	1		0	0	0	0	0	1																						1							| Symbols: SYP122, ATSYP122 | syntaxin of plants 122 | chr3:19425835-19427032 REVERSE LENGTH=341
AT3G52880	MDAR1	EVQLkDGR	245	241	248	5	k5: GlyGly (+114.04)	N	1		0	1	0	0	0	0			1																										| Symbols: ATMDAR1, MDAR1 | monodehydroascorbate reductase 1 | chr3:19601477-19604366 REVERSE LENGTH=434
AT3G53020	STV1/RPL24B/RPL24	DAAQEAVkR	71	64	72	8	k8: GlyGly (+114.04)	N	1		0	0	0	0	1	0																											1		| Symbols: STV1, RPL24B, RPL24 | Ribosomal protein L24e family protein | chr3:19660749-19661912 REVERSE LENGTH=163
AT3G53020	STV1/RPL24B/RPL24	KVEFASkQQK	130	130	139	1	k1: GlyGly (+114.04)	P	1		1	0	0	0	0	0															1														| Symbols: STV1, RPL24B, RPL24 | Ribosomal protein L24e family protein | chr3:19660749-19661912 REVERSE LENGTH=163
AT3G53230	ATPase, AAA-type, CDC48 protein	KSPVAkDVDLR	667	667	677	1	k1: GlyGly (+114.04)	P	1		0	0	0	0	0	1																						1							| Symbols: | ATPase, AAA-type, CDC48 protein | chr3:19723416-19726489 FORWARD LENGTH=815
AT3G53230	ATPase, AAA-type, CDC48 protein	kYQAFAQTLQQSR	757	757	769	1	k1: GlyGly (+114.04)	N	1		0	0	0	0	0	1																						1							| Symbols: | ATPase, AAA-type, CDC48 protein | chr3:19723416-19726489 FORWARD LENGTH=815
AT3G53480	PIS1/PDR9/ABCG37	IYHDSALYkR	1144	1136	1145	9	k9: GlyGly (+114.04)	N	1		0	1	0	0	0	0		1																											| Symbols: PIS1, PDR9, ATPDR9, ABCG37 | pleiotropic drug resistance 9 | chr3:19825366-19831644 FORWARD LENGTH=1450
AT3G53960	Major facilitator superfamily protein	AAVIEDRNENTKAEk	319	308	322	12	k12: GlyGly (+114.04)	N	1		1	0	0	0	0	0											1																		| Symbols: | Major facilitator superfamily protein | chr3:19978306-19980886 REVERSE LENGTH=602
AT3G54810	BME3-ZF/BME3/GATA8	KVAEMRNk	288	288	295	1	k1: GlyGly (+114.04)	N	1		0	0	0	0	0	0																													| Symbols: BME3-ZF, BME3, GATA8 | Plant-specific GATA-type zinc finger transcription factor family protein | chr3:20296957-20298236 FORWARD LENGTH=322
AT3G54840	ARA6/ATRAB5C	GAGVAVIVYDITSPESFKk	123	106	124	18	k18: GlyGly (+114.04)	N	1		0	1	0	0	0	0							1																						| Symbols: ARA6, ATRABF1, ARA-6, ATRAB5C | Ras-related small GTP-binding family protein | chr3:20318597-20320782 FORWARD LENGTH=202
AT3G56930	DHHC-type zinc finger family protein	FRsFVkEEDyMMMmVEtPtSNLGESLVssK	308	303	332	6	s3: Phospho (+79.97), k6: GlyGly (+114.04), y10: Phospho (+79.97), m14: Oxidation (+15.99), t17: Phospho (+79.97), t19: Phospho (+79.97), s28: Phospho (+79.97), s29: Phospho (+79.97)	N	1		0	1	0	0	0	0			1																										| Symbols: | DHHC-type zinc finger family protein | chr3:21073805-21075873 FORWARD LENGTH=477
AT3G57330	ACA11	AAFQFIDAGARPEYkLTDEVKK	83	69	90	15	k15: GlyGly (+114.04)	P	1		1	0	0	0	0	0									1																				| Symbols: ACA11 | autoinhibited Ca2+-ATPase 11 | chr3:21211655-21216375 REVERSE LENGTH=1025
AT3G58700	Ribosomal L5P family protein	VLEQLSGQTPVFSkAR	51	38	53	14	k14: GlyGly (+114.04)	N	1		0	1	0	0	0	0								1																					| Symbols: | Ribosomal L5P family protein | chr3:21711661-21712816 FORWARD LENGTH=182
AT3G59350	PTI1-3	AYYATLkDGK	133	127	136	7	k7: GlyGly (+114.04)	N	1		0	0	0	0	0	1																							1						| Symbols: | Protein kinase superfamily protein | chr3:21932930-21934883 FORWARD LENGTH=408
AT3G61180	RING/U-box superfamily protein	FNILkNGEPSGSEQV	369	365	379	5	k5: GlyGly (+114.04)	N	1		1	0	0	0	0	0														1															| Symbols: | RING/U-box superfamily protein | chr3:22645680-22647290 FORWARD LENGTH=379
AT3G61260	Remorin family protein	ALTVVEkPVEEPAPAKPASASLDRDVK	74	68	94	7	k7: GlyGly (+114.04)	P	1		1	0	0	0	0	0											1																		| Symbols: | Remorin family protein | chr3:22675403-22676701 REVERSE LENGTH=212
AT3G61260	Remorin family protein	ALTVVEkPVEEPAPAKPASASLDRDVK	74	68	94	7	k7: GlyGly (+114.04)	P	1		0	1	0	0	0	0		1																											| Symbols: | Remorin family protein | chr3:22675403-22676701 REVERSE LENGTH=212
AT3G61580	Fatty acid/sphingolipid desaturase	KVSPVVQELcKk	390	390	401	1	c10: Carbamidomethyl (+57.02), k1: GlyGly (+114.04)	P	1		1	0	0	0	0	0													1																| Symbols: | Fatty acid/sphingolipid desaturase | chr3:22786253-22787602 FORWARD LENGTH=449
AT3G62150	PGP21	kATELANASK	513	513	522	1	k1: GlyGly (+114.04)	N	1		1	0	0	0	0	0													1																| Symbols: PGP21 | P-glycoprotein 21 | chr3:23008755-23013579 REVERSE LENGTH=1296
AT3G62150	PGP21	VLDNVkGDIELR	1049	1044	1055	6	k6: GlyGly (+114.04)	N	1		1	0	0	0	0	0													1																| Symbols: PGP21 | P-glycoprotein 21 | chr3:23008755-23013579 REVERSE LENGTH=1296
AT3G62250	UBQ5	MQIFVkTLTGK	6	1	11	6	m1: Oxidation (+15.99), k6: GlyGly (+114.04)	N	1		0	0	1	0	0	0																					1								| Symbols: UBQ5 | ubiquitin 5 | chr3:23037138-23037611 FORWARD LENGTH=157
AT3G62250	UBQ5	cGLTYVYQkEGVEA	152	144	157	9	c1: Carbamidomethyl (+57.02), k9: GlyGly (+114.04)	N	1		0	1	0	0	0	0			1																										| Symbols: UBQ5 | ubiquitin 5 | chr3:23037138-23037611 FORWARD LENGTH=157
AT3G62250	UBQ5	TITLEVESSDTIDNVKAk	27	12	29	16	k16: GlyGly (+114.04)	N	1		0	1	0	0	0	0							1																						| Symbols: UBQ5 | ubiquitin 5 | chr3:23037138-23037611 FORWARD LENGTH=157
AT3G62250	UBQ5	TITLEVESSDTIDNVkAKIQDK	27	12	33	16	k16: GlyGly (+114.04)	P	1		1	0	0	0	0	0										1																			| Symbols: UBQ5 | ubiquitin 5 | chr3:23037138-23037611 FORWARD LENGTH=157
AT3G62700	MRP10/ABCC14	kGYKSPLNLDQVPTLSPEHR	270	270	289	1	k1: GlyGly (+114.04)	P	1		1	0	0	0	0	0														1															| Symbols: ATMRP10, MRP10, ABCC14 | multidrug resistance-associated protein 10 | chr3:23190428-23195727 REVERSE LENGTH=1539
AT3G62700	MRP10/ABCC14	kGYKSPLNLDQVPTLSPEHR	270	270	289	1	k1: GlyGly (+114.04)	P	1		0	0	0	0	0	1																						1							| Symbols: ATMRP10, MRP10, ABCC14 | multidrug resistance-associated protein 10 | chr3:23190428-23195727 REVERSE LENGTH=1539
AT3G62870	Ribosomal protein L7Ae/L30e/S12e/Gadd45 family protein	AQAEAEGkPAESKKPIVVK	116	109	127	8	k8: GlyGly (+114.04)	P	1		0	0	0	1	0	0																1													| Symbols: | Ribosomal protein L7Ae/L30e/S12e/Gadd45 family protein | chr3:23242862-23244273 REVERSE LENGTH=256
AT3G63520	CCD1/NCED1	IKDGkATYVSR	109	108	118	2	k2: GlyGly (+114.04)	P	1		0	1	0	0	0	0								1																					| Symbols: CCD1, ATCCD1, ATNCED1, NCED1 | carotenoid cleavage dioxygenase 1 | chr3:23452940-23455896 FORWARD LENGTH=538
AT3G66654	Cyclophilin-like peptidyl-prolyl cis-trans isomerase family protein	AkIKPQALLNQSK	3	2	14	2	k2: GlyGly (+114.04)	P	1		1	0	0	0	0	0									1																				| Symbols: | Cyclophilin-like peptidyl-prolyl cis-trans isomerase family protein | chr3:2088694-2090297 FORWARD LENGTH=236
AT4G00360	CYP86A2/ATT1	kQELLSQR	263	263	270	1	k1: GlyGly (+114.04)	N	1		0	1	0	0	0	0				1																									| Symbols: CYP86A2, ATT1 | cytochrome P450, family 86, subfamily A, polypeptide 2 | chr4:160951-162778 FORWARD LENGTH=553
AT4G00360	CYP86A2/ATT1	mkSTWGEDcLEFKPER	418	417	432	2	m1: Oxidation (+15.99), k2: GlyGly (+114.04), c9: Carbamidomethyl (+57.02)	P	1		0	1	0	0	0	0							1																						| Symbols: CYP86A2, ATT1 | cytochrome P450, family 86, subfamily A, polypeptide 2 | chr4:160951-162778 FORWARD LENGTH=553
AT4G00710	BSK3	EGSNLEAkmNGVPR	481	474	487	8	k8: GlyGly (+114.04), m9: Oxidation (+15.99)	N	1		0	1	0	0	0	0							1																						| Symbols: BSK3 | BR-signaling kinase 3 | chr4:290807-293096 FORWARD LENGTH=489
AT4G00900	ECA2	mGIPEkK	467	462	468	6	m1: Oxidation (+15.99), k6: GlyGly (+114.04)	P	1		0	0	0	0	0	0																													| Symbols: ECA2, ATECA2 | ER-type Ca2+-ATPase 2 | chr4:382690-386226 REVERSE LENGTH=1054
AT4G01410	LEA hydroxyproline-rich glycoprotein family	GEGEAKAEHAAkADHK	7	2	17	6	k6: GlyGly (+114.04)	P	1		0	1	0	0	0	0								1																					| Symbols: | Late embryogenesis abundant (LEA) hydroxyproline-rich glycoprotein family | chr4:578308-578991 FORWARD LENGTH=227
AT4G01410	LEA hydroxyproline-rich glycoprotein family	ADHkNAPSASSTPESYSK	17	14	31	4	k4: GlyGly (+114.04)	N	1		1	0	0	0	0	0														1															| Symbols: | Late embryogenesis abundant (LEA) hydroxyproline-rich glycoprotein family | chr4:578308-578991 FORWARD LENGTH=227
AT4G02230	Ribosomal protein L19e family protein	KLVkDGFIIR	43	43	52	1	k1: GlyGly (+114.04)	P	1		1	0	0	0	0	0															1														| Symbols: | Ribosomal protein L19e family protein | chr4:979391-980640 REVERSE LENGTH=208
AT4G04570	CRK40	GTFPNGQEVAVkR	376	365	377	12	k12: GlyGly (+114.04)	N	1		0	1	0	0	0	0							1																						| Symbols: CRK40 | cysteine-rich RLK (RECEPTOR-like protein kinase) 40 | chr4:2290045-2292717 FORWARD LENGTH=654
AT4G04620	ATG8B	AkYPERVPVIVEK	25	24	36	2	k2: GlyGly (+114.04)	N	1		0	0	0	0	1	0																										1			| Symbols: ATG8B | Ubiquitin-like superfamily protein | chr4:2328663-2329926 REVERSE LENGTH=122
AT4G04720	CPK21	SGSTQPQGkLLPFH	526	518	531	9	k9: GlyGly (+114.04)	N	1		0	1	0	0	0	0							1																						| Symbols: CPK21 | calcium-dependent protein kinase 21 | chr4:2394817-2397631 REVERSE LENGTH=531
AT4G08850	MIK2/BSR850	AkLPNAImAVK	793	792	802	2	k2: GlyGly (+114.04)	N	1		0	0	0	0	0	1																						1							| Symbols: | Leucine-rich repeat receptor-like protein kinase family protein | chr4:5636693-5640496 REVERSE LENGTH=1045
AT4G11150	TUF/emb2448/VHA-E1	AkVHAPEVAVDTK	158	157	169	2	k2: GlyGly (+114.04)	N	1		0	1	0	0	0	0							1																						| Symbols: TUF, emb2448, TUFF, VHA-E1 | vacuolar ATP synthase subunit E1 | chr4:6800091-6801696 FORWARD LENGTH=230
AT4G11680	C3HC4 type (RING finger) family protein	TGNVEkLSGK	309	304	313	6	k6: GlyGly (+114.04)	N	1		0	0	0	0	1	0																											1		| Symbols: | Zinc finger, C3HC4 type (RING finger) family protein | chr4:7053737-7055516 REVERSE LENGTH=390
AT4G15000	Ribosomal L27e protein family	QNkAVILLQGR	9	7	17	3	k3: GlyGly (+114.04)	N	1		0	1	0	0	0	0							1																						| Symbols: | Ribosomal L27e protein family | chr4:8571896-8572303 FORWARD LENGTH=135
AT4G16520	ATG8F	SSFKQEHDLEkR	7	4	15	4	k4: GlyGly (+114.04)	P	1		1	0	0	0	0	0									1																				| Symbols: ATG8F | Ubiquitin-like superfamily protein | chr4:9306882-9308113 REVERSE LENGTH=121
AT4G17140	Pleckstrin homology (PH) domain-containing protein	SGLkKPPRR	2353	2350	2358	4	k4: GlyGly (+114.04)	N	1		0	0	0	0	1	0																										1			| Symbols: | pleckstrin homology (PH) domain-containing protein | chr4:9613617-9636618 REVERSE LENGTH=4216
AT4G17220	MAP70-5	NEEIkmLLK	454	450	458	5	k5: GlyGly (+114.04), m6: Oxidation (+15.99)	N	1		0	0	0	0	1	0																										1			| Symbols: ATMAP70-5, MAP70-5 | microtubule-associated proteins 70-5 | chr4:9657008-9659405 REVERSE LENGTH=513
AT4G18290	KAT2	LRGQQSIAIDDPNSEPESLLKEWLVGGSk	517	497	525	21	k21: GlyGly (+114.04)	N	1		1	0	0	0	0	0															1														| Symbols: KAT2 | potassium channel in Arabidopsis thaliana 2 | chr4:10115418-10118477 FORWARD LENGTH=697
AT4G19640	ARA7/RABF2B	TATNVkEIFYEIAR	161	156	169	6	k6: GlyGly (+114.04)	N	1		0	0	0	0	1	0																											1		| Symbols: ARA7, ARA-7, ATRABF2B, ATRAB5B, RABF2B, ATRAB-F2B, RAB-F2B | Ras-related small GTP-binding family protein | chr4:10687441-10689449 REVERSE LENGTH=200
AT4G20260	PCAP1	VSVFLPEEVkTK	136	127	138	10	k10: GlyGly (+114.04)	N	1		0	0	0	0	1	0																										1			| Symbols: ATPCAP1, PCAP1 | plasma-membrane associated cation-binding protein 1 | chr4:10941593-10943227 FORWARD LENGTH=226
AT4G20260	PCAP1	VSVFLPEEVkTK	136	127	138	10	k10: GlyGly (+114.04)	N	1		0	1	0	0	0	0							1																						| Symbols: ATPCAP1, PCAP1 | plasma-membrane associated cation-binding protein 1 | chr4:10941593-10943227 FORWARD LENGTH=226
AT4G21180	ATERDJ2B	SFQkFQELSLAER	411	408	420	4	k4: GlyGly (+114.04)	N	1		0	1	0	0	0	0							1																						| Symbols: ATERDJ2B | DnaJ / Sec63 Brl domains-containing protein | chr4:11289337-11292179 FORWARD LENGTH=661
AT4G21910	MATE efflux family protein	kPPADVGLGLESVLTER	26	26	42	1	k1: GlyGly (+114.04)	N	1		1	0	0	0	0	0									1																				| Symbols: | MATE efflux family protein | chr4:11625564-11629253 REVERSE LENGTH=575
AT4G22130	SRF8	VkSVASVADLK	344	343	353	2	k2: GlyGly (+114.04)	N	1		0	1	0	0	0	0			1																										| Symbols: SRF8 | STRUBBELIG-receptor family 8 | chr4:11723733-11727331 FORWARD LENGTH=703
AT4G23180	CRK10/RLK4	SLDYFLFDPAKk	438	428	439	11	k11: GlyGly (+114.04)	N	1		0	1	0	0	0	0							1																						| Symbols: CRK10, RLK4 | cysteine-rich RLK (RECEPTOR-like protein kinase) 10 | chr4:12138171-12140780 FORWARD LENGTH=669
AT4G23190	CRK11/RLK3	EFRNEAVLVTkLQHR	400	390	404	11	k11: GlyGly (+114.04)	N	1		0	1	0	0	0	0							1																						| Symbols: CRK11, AT-RLK3 | cysteine-rich RLK (RECEPTOR-like protein kinase) 11 | chr4:12141197-12143710 REVERSE LENGTH=667
AT4G23190	CRK11/RLK3	GkLSNGTDVAVK	368	367	378	2	k2: GlyGly (+114.04)	N	1		1	0	0	0	0	0														1															| Symbols: CRK11, AT-RLK3 | cysteine-rich RLK (RECEPTOR-like protein kinase) 11 | chr4:12141197-12143710 REVERSE LENGTH=667
AT4G23300	CRK22	FGEVYkGK	369	364	371	6	k6: GlyGly (+114.04)	N	1		0	1	0	0	0	0		1																											| Symbols: CRK22 | cysteine-rich RLK (RECEPTOR-like protein kinase) 22 | chr4:12182002-12184531 FORWARD LENGTH=660
AT4G23470	PLAC8 family protein	PKQDmEkmELR	3	2	12	2	k2: GlyGly (+114.04), m5: Oxidation (+15.99), m8: Oxidation (+15.99)	P	1		1	0	0	0	0	0									1																				| Symbols: | PLAC8 family protein | chr4:12249289-12251079 FORWARD LENGTH=255
AT4G24690	Ubiquitin-associated (UBA)/TS-N domain-containing protein	DVPSAGGkKDISER	200	193	206	8	k8: GlyGly (+114.04)	P	1		0	1	0	0	0	0							1																						| Symbols: | ubiquitin-associated (UBA)/TS-N domain-containing protein / octicosapeptide/Phox/Bemp1 (PB1) domain-containing protein | chr4:12741191-12744202 FORWARD LENGTH=704
AT4G24690	Ubiquitin-associated (UBA)/TS-N domain-containing protein	LGQLSIPQESSPcSPVTkPGSSGASLSR	182	165	192	18	c13: Carbamidomethyl (+57.02), k18: GlyGly (+114.04)	N	1		0	0	0	1	0	0																1													| Symbols: | ubiquitin-associated (UBA)/TS-N domain-containing protein / octicosapeptide/Phox/Bemp1 (PB1) domain-containing protein | chr4:12741191-12744202 FORWARD LENGTH=704
AT4G25090	Riboflavin synthase-like superfamily protein	kLLLQAETK	247	247	255	1	k1: GlyGly (+114.04)	N	1		0	0	1	0	0	0																					1								| Symbols: | Riboflavin synthase-like superfamily protein | chr4:12878930-12883599 REVERSE LENGTH=849
AT4G25740	RNA binding Plectin/S10 domain-containing protein	SAkPGGRPFGGPPGDRQR	96	94	111	3	k3: GlyGly (+114.04)	N	1		0	1	0	0	0	0			1																										| Symbols: | RNA binding Plectin/S10 domain-containing protein | chr4:13107488-13108751 REVERSE LENGTH=177
AT4G25960	PGP2	LSTIkNADTISVLHGGK	1231	1227	1243	5	k5: GlyGly (+114.04)	N	1		0	0	1	0	0	0																			1										| Symbols: PGP2 | P-glycoprotein 2 | chr4:13177438-13183425 FORWARD LENGTH=1273
AT4G26090	RPS2	kVSAILK	118	118	124	1	k1: GlyGly (+114.04)	N	1		0	0	0	0	0	0																													| Symbols: RPS2 | NB-ARC domain-containing disease resistance protein | chr4:13224596-13227325 FORWARD LENGTH=909
AT4G27080	PDI7/PDIL5-4	IkSVDFYR	8	7	14	2	k2: GlyGly (+114.04)	N	1		0	0	0	0	1	0																											1		| Symbols: ATPDIL5-4, ATPDI7, PDI7, PDIL5-4 | PDI-like 5-4 | chr4:13589156-13593335 FORWARD LENGTH=480
AT4G27300	SD1-1	GKLEDGQEIAVkR	518	517	529	2	k2: GlyGly (+114.04)	P	1		0	0	0	0	0	1																							1						| Symbols: | S-locus lectin protein kinase family protein | chr4:13669308-13672348 REVERSE LENGTH=815
AT4G27300	SD1-1	LIAkLQHR	550	547	554	4	k4: GlyGly (+114.04)	N	1		0	1	0	0	0	0								1																					| Symbols: | S-locus lectin protein kinase family protein | chr4:13669308-13672348 REVERSE LENGTH=815
AT4G28350	LecRK-VII.2	GVLEGkEVAVK	339	334	344	6	k6: GlyGly (+114.04)	N	1		0	1	0	0	0	0							1																						| Symbols: | Concanavalin A-like lectin protein kinase family protein | chr4:14026577-14028622 FORWARD LENGTH=649
AT4G29130	GIN2/HXK1	VLLGGkQER	117	112	120	6	k6: GlyGly (+114.04)	N	1		0	0	1	0	0	0																					1								| Symbols: ATHXK1, GIN2, HXK1 | hexokinase 1 | chr4:14352338-14354865 REVERSE LENGTH=496
AT4G29900	ACA10	AAHLFkAAASR	93	88	98	6	k6: GlyGly (+114.04)	N	1		0	0	0	0	0	1																						1							| Symbols: ACA10, CIF1, ATACA10 | autoinhibited Ca(2+)-ATPase 10 | chr4:14611225-14618775 REVERSE LENGTH=1069
AT4G30190	AHA2/PMA2/HA2	GAPEQILELAkASNDLSKK	434	424	442	11	k11: GlyGly (+114.04)	P	1		0	1	0	0	0	0							1																						| Symbols: AHA2, PMA2, HA2 | H(+)-ATPase 2 | chr4:14770820-14775920 REVERSE LENGTH=948
AT4G30190	AHA2/PMA2/HA2	ADGFAGVFPEHKYEIVKk	569	558	575	12	k12: GlyGly (+114.04)	P	1		1	0	0	0	0	0									1																				| Symbols: AHA2, PMA2, HA2 | H(+)-ATPase 2 | chr4:14770820-14775920 REVERSE LENGTH=948
AT4G30190	AHA2/PMA2/HA2	NLVEVFckGVEK	351	344	355	8	c7: Carbamidomethyl (+57.02), k8: GlyGly (+114.04)	N	1		0	1	0	0	0	0							1																						| Symbols: AHA2, PMA2, HA2 | H(+)-ATPase 2 | chr4:14770820-14775920 REVERSE LENGTH=948
AT4G30190	AHA2/PMA2/HA2	AGIREVHFLPFNPVDkR	405	390	406	16	k16: GlyGly (+114.04)	N	1		0	1	0	0	0	0		1																											| Symbols: AHA2, PMA2, HA2 | H(+)-ATPase 2 | chr4:14770820-14775920 REVERSE LENGTH=948
AT4G30190	AHA2/PMA2/HA2	ELSEIAEQAkRR	911	902	913	10	k10: GlyGly (+114.04)	N	1		0	1	0	0	0	0							1																						| Symbols: AHA2, PMA2, HA2 | H(+)-ATPase 2 | chr4:14770820-14775920 REVERSE LENGTH=948
AT4G30190	AHA2/PMA2/HA2	GAPEQILELAkASNDLSKK	434	424	442	11	k11: GlyGly (+114.04)	P	1		0	0	0	0	0	1																						1							| Symbols: AHA2, PMA2, HA2 | H(+)-ATPase 2 | chr4:14770820-14775920 REVERSE LENGTH=948
AT4G30190	AHA2/PMA2/HA2	LLEGDPLkVDQSALTGESLPVTKHPGQEVFSGSTcK	175	168	203	8	k8: GlyGly (+114.04), c35: Carbamidomethyl (+57.02)	P	1		0	1	0	0	0	0							1																						| Symbols: AHA2, PMA2, HA2 | H(+)-ATPase 2 | chr4:14770820-14775920 REVERSE LENGTH=948
AT4G30190	AHA2/PMA2/HA2	LRELHTLkGHVESVVK	926	919	934	8	k8: GlyGly (+114.04)	N	1		0	0	0	0	0	1																								1					| Symbols: AHA2, PMA2, HA2 | H(+)-ATPase 2 | chr4:14770820-14775920 REVERSE LENGTH=948
AT4G30210	ATR2/AR2	NLkYGVFGLGNR	198	196	207	3	k3: GlyGly (+114.04)	N	1		0	0	0	0	0	1																						1							| Symbols: ATR2, AR2 | P450 reductase 2 | chr4:14796900-14800578 FORWARD LENGTH=711
AT4G31080	Protein of unknown function (DUF2296)	AAAATVLASkLGADSGLK	201	192	209	10	k10: GlyGly (+114.04)	N	1		0	0	0	0	1	0																											1		| Symbols: | Protein of unknown function (DUF2296) | chr4:15121186-15123072 FORWARD LENGTH=409
AT4G31970	CYP82C2	FITGEAkEFDVR	441	435	446	7	k7: GlyGly (+114.04)	N	1		0	1	0	0	0	0							1																						| Symbols: CYP82C2 | cytochrome P450, family 82, subfamily C, polypeptide 2 | chr4:15462408-15464358 FORWARD LENGTH=523
AT4G32260	ATPase, F0 complex, subunit B/B', bacterial/chloroplast	AEIAAALNKmKk	159	151	162	9	m10: Oxidation (+15.99), k9: GlyGly (+114.04)	P	1		0	0	0	1	0	0																	1												| Symbols: | ATPase, F0 complex, subunit B/B', bacterial/chloroplast | chr4:15573859-15574586 REVERSE LENGTH=219
AT4G32300	SD2-5	VSDFGLAkLmTR	641	634	645	8	k8: GlyGly (+114.04), m10: Oxidation (+15.99)	N	1		1	0	0	0	0	0															1														| Symbols: SD2-5 | S-domain-2 5 | chr4:15599970-15602435 FORWARD LENGTH=821
AT4G32410	CESA1/RSW1	LKQEkNmLQmTGK	220	219	231	2	k2: GlyGly (+114.04), m7: Oxidation (+15.99), m10: Oxidation (+15.99)	P	1		0	1	0	0	0	0								1																					| Symbols: CESA1, RSW1, AtCESA1 | cellulose synthase 1 | chr4:15641009-15646388 REVERSE LENGTH=1081
AT4G32410	CESA1/RSW1	APEFYFAQkIDYLK	436	428	441	9	k9: GlyGly (+114.04)	N	1		1	0	0	0	0	0										1																			| Symbols: CESA1, RSW1, AtCESA1 | cellulose synthase 1 | chr4:15641009-15646388 REVERSE LENGTH=1081
AT4G32710	PERK14	YISSGGcDTkENNSVAK	18	9	25	10	c7: Carbamidomethyl (+57.02), k10: GlyGly (+114.04)	N	1		0	1	0	0	0	0							1																						| Symbols: | Protein kinase superfamily protein | chr4:15781362-15783242 FORWARD LENGTH=388
AT4G33430	BAK1	ELQVASDNFSNkNILGR	339	328	344	12	k12: GlyGly (+114.04)	N	1		0	1	0	0	0	0							1																						| Symbols: BAK1 | BRI1-associated receptor kinase | chr4:16086654-16090288 REVERSE LENGTH=662
AT4G34230	CAD5	kTTGWAAR	9	9	16	1	k1: GlyGly (+114.04)	N	1		0	0	0	0	0	1																						1							| Symbols: CAD5, ATCAD5, CAD-5 | cinnamyl alcohol dehydrogenase 5 | chr4:16386898-16388666 REVERSE LENGTH=357
AT4G34870	ROC/ ATCYP1	GLDVVkAIEK	147	142	151	6	k6: GlyGly (+114.04)	N	1		1	0	0	0	0	0										1																			| Symbols: ROC5, ATCYP1 | rotamase cyclophilin 5 | chr4:16614451-16614969 FORWARD LENGTH=172
AT4G35230	BSK1	AATNNFSSDNIVSESGEKAPNLVYk	85	68	92	18	k18: GlyGly (+114.04)	N	1		0	1	0	0	0	0			1																										| Symbols: BSK1 | BR-signaling kinase 1 | chr4:16755325-16758041 REVERSE LENGTH=512
AT4G35500	Protein kinase superfamily protein	TEkSLDGIDMR	247	245	255	3	k3: GlyGly (+114.04)	N	1		0	0	1	0	0	0																		1											| Symbols: | Protein kinase superfamily protein | chr4:16857475-16859407 FORWARD LENGTH=438
AT4G36080	Inositol or phosphatidylinositol kinase	LQAYGEItKNIVNDtIFSQYMYk	3581	3573	3595	9	t8: Phospho (+79.97), k9: GlyGly (+114.04), t15: Phospho (+79.97)	N	1		0	0	0	0	0	0																													| Symbols: | phosphotransferases, alcohol group as acceptor;binding;inositol or phosphatidylinositol kinases | chr4:17059996-17077628 REVERSE LENGTH=3809
AT4G37070	PLP1/AtPLAIVA	VmQmNIDTGVYEPVAENITNDEQLkR	382	358	383	25	m2: Oxidation (+15.99), m4: Oxidation (+15.99), k25: GlyGly (+114.04)	N	1		0	1	0	0	0	0		1																											| Symbols: PLP1, PLA IVA, AtPLAIVA | Acyl transferase/acyl hydrolase/lysophospholipase superfamily protein | chr4:17464916-17467058 REVERSE LENGTH=414
AT4G37610	BT5	SVAYELNSLkQR	223	214	225	10	k10: GlyGly (+114.04)	N	1		0	0	0	1	0	0																	1												| Symbols: BT5 | BTB and TAZ domain protein 5 | chr4:17670606-17671992 REVERSE LENGTH=368
AT4G38580	HIPP26/FP6	GVSSVTLEPkAHK	61	52	64	10	k10: GlyGly (+114.04)	N	1		0	0	0	0	0	1																								1					| Symbols: ATFP6, HIPP26, FP6 | farnesylated protein 6 | chr4:18034596-18035693 FORWARD LENGTH=153
AT4G38630	RPN10/MCB1/MBP1	IIVFAGSPIkYEK	119	110	122	10	k10: GlyGly (+114.04)	N	1		0	0	0	0	1	0																											1		| Symbols: RPN10, MCB1, ATMCB1, MBP1 | regulatory particle non-ATPase 10 | chr4:18057357-18059459 REVERSE LENGTH=386
AT4G38890	FMN-linked oxidoreductases superfamily protein	LKSLGLLGHAk	201	200	210	2	k2: GlyGly (+114.04)	N	1		0	0	0	0	0	1																						1							| Symbols: | FMN-linked oxidoreductases superfamily protein | chr4:18135909-18139100 REVERSE LENGTH=691
AT4G39080	VHA-A3	AIYHTLNmLSLDVTKk	339	325	340	15	k15: GlyGly (+114.04)	N	1		0	0	0	0	0	1																						1							| Symbols: VHA-A3 | vacuolar proton ATPase A3 | chr4:18209513-18214752 FORWARD LENGTH=821
AT4G39080	VHA-A3	TkESPPTYFR	381	380	389	2	k2: GlyGly (+114.04)	N	1		1	0	0	0	0	0															1														| Symbols: VHA-A3 | vacuolar proton ATPase A3 | chr4:18209513-18214752 FORWARD LENGTH=821
AT4G39150	DNAJ heat shock N-terminal domain-containing protein	IKAIQkDR	132	131	138	2	k2: GlyGly (+114.04)	P	1		1	0	0	0	0	0															1														| Symbols: | DNAJ heat shock N-terminal domain-containing protein | chr4:18233651-18235740 REVERSE LENGTH=345
AT4G40030	Histone superfamily protein	SAPTTGGVkKPHR	65	57	69	9	k9: GlyGly (+114.04)	P	1		1	0	0	0	0	0															1														| Symbols: | Histone superfamily protein | chr4:18555840-18556827 REVERSE LENGTH=164
AT4G40030	Histone superfamily protein	YQkSTELLIR	85	83	92	3	k3: GlyGly (+114.04)	N	1		0	1	0	0	0	0							1																						| Symbols: | Histone superfamily protein | chr4:18555840-18556827 REVERSE LENGTH=164
AT5G01220	SQD2	SFPcPYYQkVPLSLALSPR	170	162	180	9	c4: Carbamidomethyl (+57.02), k9: GlyGly (+114.04)	N	1		0	0	0	1	0	0																1													| Symbols: SQD2 | sulfoquinovosyldiacylglycerol 2 | chr5:86907-89885 REVERSE LENGTH=510
AT5G02100	UNE18/ORP3A	mMQkyIGsDVTSMVTLPVIIFEPMTMLQkmAELmEYsyLLDmADK	75	72	116	4	m1: Oxidation (+15.99), k4: GlyGly (+114.04), y5: Phospho (+79.97), s8: Phospho (+79.97), k29: GlyGly (+114.04), m30: Oxidation (+15.99), m34: Oxidation (+15.99), s37: Phospho (+79.97), y38: Phospho (+79.97), m42: Oxidation (+15.99)	N	1		0	1	0	0	0	0					1																								| Symbols: UNE18, ORP3A | Oxysterol-binding family protein | chr5:413639-416016 FORWARD LENGTH=453
AT5G02760	Protein phosphatase 2C family protein	LKkFASEGR	97	96	104	2	k2: GlyGly (+114.04)	P	1		0	1	0	0	0	0								1																					| Symbols: | Protein phosphatase 2C family protein | chr5:625377-626817 FORWARD LENGTH=370
AT5G02820	RHL2/BIN5	YKIPEQcRLPMTEQDIk	353	352	368	2	k2: GlyGly (+114.04), c7: Carbamidomethyl (+57.02)	N	1		0	0	1	0	0	0																				1									| Symbols: RHL2, BIN5 | Spo11/DNA topoisomerase VI, subunit A protein | chr5:642658-644123 FORWARD LENGTH=427
AT5G02870	Ribosomal protein L4/L1 family	TSAAIkVLK	175	170	178	6	k6: GlyGly (+114.04)	N	1		1	0	0	0	0	0															1														| Symbols: | Ribosomal protein L4/L1 family | chr5:657830-659526 FORWARD LENGTH=407
AT5G03320	PBL40	IEVAVKQLGk	115	110	119	6	k6: GlyGly (+114.04)	N	1		0	0	0	0	0	0																													| Symbols: | Protein kinase superfamily protein | chr5:802759-804242 FORWARD LENGTH=420
AT5G03520	ATRAB8C/ATRABE1D	AVPTAkGQALADEYGIK	143	138	154	6	k6: GlyGly (+114.04)	N	1		0	0	1	0	0	0																			1										| Symbols: ATRAB8C, ATRABE1D, ATRAB-E1D, RAB-E1D, RAB8C | RAB GTPase homolog 8C | chr5:883679-885158 FORWARD LENGTH=216
AT5G03520	ATRAB8C/ATRABE1D	LTETDTkAEPQGIK	187	181	194	7	k7: GlyGly (+114.04)	N	1		0	0	1	0	0	0																			1										| Symbols: ATRAB8C, ATRABE1D, ATRAB-E1D, RAB-E1D, RAB8C | RAB GTPase homolog 8C | chr5:883679-885158 FORWARD LENGTH=216
AT5G03960	IQD12	kVSALLK	147	147	153	1	k1: GlyGly (+114.04)	N	1		0	0	0	0	0	0																													| Symbols: IQD12 | IQ-domain 12 | chr5:1068333-1069683 REVERSE LENGTH=403
AT5G04530	KCS19	TSAkREPASSGIGLNLK	321	318	334	4	k4: GlyGly (+114.04)	N	1		0	1	0	0	0	0							1																						| Symbols: KCS19 | 3-ketoacyl-CoA synthase 19 | chr5:1292222-1293616 REVERSE LENGTH=464
AT5G04930	ALA1	kVAGNIETNLR	701	701	711	1	k1: GlyGly (+114.04)	N	1		0	0	0	0	0	1																						1							| Symbols: ALA1 | aminophospholipid ATPase 1 | chr5:1445509-1449568 FORWARD LENGTH=1158
AT5G05170	CESA3/IXR1	DKVQTSFVkDR	427	426	436	2	k2: GlyGly (+114.04)	P	1		0	0	0	0	0	1																								1					| Symbols: CESA3, IXR1, ATCESA3, ATH-B, CEV1 | Cellulose synthase family protein | chr5:1530401-1535090 REVERSE LENGTH=1065
AT5G05170	CESA3/IXR1	IVDPVGLGNVAWkER	193	181	195	13	k13: GlyGly (+114.04)	N	1		1	0	0	0	0	0														1															| Symbols: CESA3, IXR1, ATCESA3, ATH-B, CEV1 | Cellulose synthase family protein | chr5:1530401-1535090 REVERSE LENGTH=1065
AT5G05170	CESA3/IXR1	LSVSSTIAGGkR	165	155	166	11	k11: GlyGly (+114.04)	N	1		0	0	1	0	0	0																			1										| Symbols: CESA3, IXR1, ATCESA3, ATH-B, CEV1 | Cellulose synthase family protein | chr5:1530401-1535090 REVERSE LENGTH=1065
AT5G05200	Protein kinase superfamily protein	kmIGARNFK	31	31	39	1	k1: GlyGly (+114.04), m2: Oxidation (+15.99)	N	1		1	0	0	0	0	0														1															| Symbols: | Protein kinase superfamily protein | chr5:1544206-1547082 REVERSE LENGTH=540
AT5G08080	SYP132	EGDVELGEQQGGDQGLEDFFKk	39	19	40	21	k21: GlyGly (+114.04)	N	1		0	0	1	0	0	0																			1										| Symbols: SYP132, ATSYP132 | syntaxin of plants 132 | chr5:2588532-2591106 FORWARD LENGTH=304
AT5G08080	SYP132	QYDkLDK	50	47	53	4	k4: GlyGly (+114.04)	N	1		0	1	0	0	0	0			1																										| Symbols: SYP132, ATSYP132 | syntaxin of plants 132 | chr5:2588532-2591106 FORWARD LENGTH=304
AT5G08080	SYP132	SVTkAPAMK	70	67	75	4	k4: GlyGly (+114.04)	N	1		0	0	0	0	0	1																						1							| Symbols: SYP132, ATSYP132 | syntaxin of plants 132 | chr5:2588532-2591106 FORWARD LENGTH=304
AT5G08540	Unknown protein	FSSPkAQR	145	141	148	5	k5: GlyGly (+114.04)	N	1		0	0	1	0	0	0																			1										| Symbols: | unknown protein; FUNCTIONS IN: molecular_function unknown; INVOLVED IN: biological_process unknown; LOCATED IN: chloroplast thylakoid membrane, chloroplast, chloroplast envelope; EXPRESSED IN: 24 plant structures; EXPRESSED DURING: 13 growth stages; Has 30201 Blast hits to 17322 proteins in 780 species: Archae - 12; Bacteria - 1396; Metazoa - 17338; Fungi - 3422; Plants - 5037; Virus…
AT5G10290	LRR-II family protein	GVLPDNTKVAVk	314	307	318	8	k8: GlyGly (+114.04)	N	1		1	0	0	0	0	0									1																				| Symbols: | leucine-rich repeat transmembrane protein kinase family protein | chr5:3235462-3238171 REVERSE LENGTH=613
AT5G10360	EMB3010/RPS6B	mKFNVANPTTGcQk	2	1	14	2	m1: Oxidation (+15.99), k2: GlyGly (+114.04), c12: Carbamidomethyl (+57.02)	N	1		0	1	0	0	0	0							1																						| Symbols: EMB3010, RPS6B | Ribosomal protein S6e | chr5:3258734-3260142 REVERSE LENGTH=249
AT5G10360	EMB3010/RPS6B	mKFNVANPTTGcQkK	2	1	15	2	m1: Oxidation (+15.99), k2: GlyGly (+114.04), c12: Carbamidomethyl (+57.02)	P	1		0	1	0	0	0	0								1																					| Symbols: EMB3010, RPS6B | Ribosomal protein S6e | chr5:3258734-3260142 REVERSE LENGTH=249
AT5G13580	ABC-2 type transporter family protein	SVSSDPGAPSEGIFSSkTK	104	88	106	17	k17: GlyGly (+114.04)	N	1		0	1	0	0	0	0							1																						| Symbols: | ABC-2 type transporter family protein | chr5:4370879-4373062 FORWARD LENGTH=727
AT5G15940	NAD(P)-binding Rossmann-fold superfamily protein	ARIFGSkSTSISGSINPQNGSSRPIcVITGATSGLGk	43	37	73	7	k7: GlyGly (+114.04), c26: Carbamidomethyl (+57.02), k37: GlyGly (+114.04)	N	1		1	0	0	0	0	0													1																| Symbols: | NAD(P)-binding Rossmann-fold superfamily protein | chr5:5202801-5204715 FORWARD LENGTH=364
AT5G16000	NIK1	NLLGkGGYGNVYK	320	316	328	5	k5: GlyGly (+114.04)	N	1		0	0	0	1	0	0																	1												| Symbols: NIK1 | NSP-interacting kinase 1 | chr5:5224264-5227003 FORWARD LENGTH=638
AT5G16880	Target of Myb protein 1	ISAGVSSmSFkVK	37	27	39	11	m8: Oxidation (+15.99), k11: GlyGly (+114.04)	N	1		0	1	0	0	0	0								1																					| Symbols: | Target of Myb protein 1 | chr5:5549658-5551274 FORWARD LENGTH=407
AT5G16910	CSLD2	FETPTASNPTGKSDLPGFDVFVstADPEkEPPLVtANTILSILAAEYPVEk	375	364	414	12	k12: GlyGly (+114.04), s23: Phospho (+79.97), t24: Phospho (+79.97), t35: Phospho (+79.97), k51: GlyGly (+114.04)	N	1		0	1	0	0	0	0			1																										| Symbols: ATCSLD2, CSLD2 | cellulose-synthase like D2 | chr5:5561679-5565290 FORWARD LENGTH=1145
AT5G17920	ATCIMS/ATMETS/ATMS1	EGVkYGAGIGPGVYDIHSPR	688	685	704	4	k4: GlyGly (+114.04)	N	1		0	1	0	0	0	0								1																					| Symbols: ATCIMS, ATMETS, ATMS1 | Cobalamin-independent synthase family protein | chr5:5935771-5939195 FORWARD LENGTH=765
AT5G17920	ATCIMS/ATMETS/ATMS1	kYTEVKPALK	739	739	748	1	k1: GlyGly (+114.04)	P	1		0	1	0	0	0	0							1																						| Symbols: ATCIMS, ATMETS, ATMS1 | Cobalamin-independent synthase family protein | chr5:5935771-5939195 FORWARD LENGTH=765
AT5G17920	ATCIMS/ATMETS/ATMS1	TLDLVkAGFPEGK	279	274	286	6	k6: GlyGly (+114.04)	N	1		0	1	0	0	0	0								1																					| Symbols: ATCIMS, ATMETS, ATMS1 | Cobalamin-independent synthase family protein | chr5:5935771-5939195 FORWARD LENGTH=765
AT5G19130	GPI transamidase component family protein / Gaa1-like family protein	FHQSFFLYMLTSPSkFISVGVYMIAFALLVAPLPMVAASLYIDGcK	446	432	477	15	k15: GlyGly (+114.04), c45: Carbamidomethyl (+57.02)	N	1		0	0	0	0	1	0																										1			| Symbols: | GPI transamidase component family protein / Gaa1-like family protein | chr5:6416128-6418993 REVERSE LENGTH=696
AT5G19990	RPT6A/ATSUG1	RPETAMEETcNVkGAAAK	22	10	27	13	c10: Carbamidomethyl (+57.02), k13: GlyGly (+114.04)	N	1		0	1	0	0	0	0							1																						| Symbols: RPT6A, ATSUG1 | regulatory particle triple-A ATPase 6A | chr5:6752144-6754918 FORWARD LENGTH=419
AT5G20050	URK-II family protein	GGSGSVFkGVLK	119	112	123	8	k8: GlyGly (+114.04)	N	1		0	1	0	0	0	0							1																						| Symbols: | Protein kinase superfamily protein | chr5:6774381-6775739 FORWARD LENGTH=452
AT5G20520	WAV2	ImIQKLk	106	102	108	5	m2: Oxidation (+15.99), k5: GlyGly (+114.04)	N	1		0	0	0	0	0	0																													| Symbols: WAV2 | alpha/beta-Hydrolases superfamily protein | chr5:6943536-6946315 REVERSE LENGTH=308
AT5G21990	TPR7	LAVEGPGkASR	234	227	237	8	k8: GlyGly (+114.04)	N	1		1	0	0	0	0	0														1															| Symbols: TPR7 | Tetratricopeptide repeat (TPR)-like superfamily protein | chr5:7273395-7276318 FORWARD LENGTH=554
AT5G22140	FAD/NAD(P)-binding oxidoreductase family protein	SYLkQGR	73	70	76	4	k4: GlyGly (+114.04)	N	1		0	1	0	0	0	0								1																					| Symbols: | FAD/NAD(P)-binding oxidoreductase family protein | chr5:7340284-7341657 REVERSE LENGTH=365
AT5G22500	FAR1	LkELQDcSDEEISQTmK	204	203	219	2	k2: GlyGly (+114.04), c7: Carbamidomethyl (+57.02), m16: Oxidation (+15.99)	N	1		0	1	0	0	0	0							1																						| Symbols: FAR1 | fatty acid reductase 1 | chr5:7470541-7473916 FORWARD LENGTH=491
AT5G23510	Unknown protein	SFIkTALQR	287	284	292	4	k4: GlyGly (+114.04)	N	1		0	0	0	0	0	1																						1							| Symbols: | unknown protein; LOCATED IN: cellular_component unknown; BEST Arabidopsis thaliana protein match is: unknown protein (TAIR:AT5G23490.1); Has 30201 Blast hits to 17322 proteins in 780 species: Archae - 12; Bacteria - 1396; Metazoa - 17338; Fungi - 3422; Plants - 5037; Viruses - 0; Other Eukaryotes - 2996 (source: NCBI BLink). | chr5:7927055-7929117 FORWARD LENGTH=306
AT5G23540	Mov34/MPN/PAD-1 family protein	AVAVVVDPIQSVkGK	151	139	153	13	k13: GlyGly (+114.04)	N	1		1	0	0	0	0	0															1														| Symbols: | Mov34/MPN/PAD-1 family protein | chr5:7937772-7939339 FORWARD LENGTH=308
AT5G25070	Unknown protein	AkSNEVFVSmELIATVGLKk	708	707	726	2	k2: GlyGly (+114.04), m10: Oxidation (+15.99), k20: GlyGly (+114.04)	P	1		0	0	1	0	0	0																					1								| Symbols: | unknown protein; FUNCTIONS IN: molecular_function unknown; INVOLVED IN: biological_process unknown; LOCATED IN: cellular_component unknown; EXPRESSED IN: 23 plant structures; EXPRESSED DURING: 13 growth stages; Has 1807 Blast hits to 1807 proteins in 277 species: Archae - 0; Bacteria - 0; Metazoa - 736; Fungi - 347; Plants - 385; Viruses - 0; Other Eukaryotes - 339 (source: NCBI BLin…
AT5G25930	LRR XI family protein	EASTtEAmttVFkLGLMctNtLPsHRPsMk	941	929	958	13	t5: Phospho (+79.97), m8: Oxidation (+15.99), t9: Phospho (+79.97), t10: Phospho (+79.97), k13: GlyGly (+114.04), c18: Carbamidomethyl (+57.02), t19: Phospho (+79.97), t21: Phospho (+79.97), s24: Phospho (+79.97), s28: Phospho (+79.97), k30: GlyGly (+114.04)	N	1		1	0	0	0	0	0											1																		| Symbols: | Protein kinase family protein with leucine-rich repeat domain | chr5:9050880-9053978 FORWARD LENGTH=1005
AT5G25930	LRR XI family protein	VYkIFVESSGQcVAVKR	701	699	715	3	k3: GlyGly (+114.04), c12: Carbamidomethyl (+57.02)	P	1		0	1	0	0	0	0							1																						| Symbols: | Protein kinase family protein with leucine-rich repeat domain | chr5:9050880-9053978 FORWARD LENGTH=1005
AT5G26667	PYR6	AEIkSGSENGTmIQNmIK	54	51	68	4	k4: GlyGly (+114.04), m12: Oxidation (+15.99), m16: Oxidation (+15.99)	N	1		1	0	0	0	0	0														1															| Symbols: PYR6 | P-loop containing nucleoside triphosphate hydrolases superfamily protein | chr5:9276659-9278091 FORWARD LENGTH=202
AT5G27350	SFP1	EASEIQVmTkmVENDSK	245	236	252	10	m8: Oxidation (+15.99), k10: GlyGly (+114.04), m11: Oxidation (+15.99)	N	1		0	1	0	0	0	0							1																						| Symbols: SFP1 | Major facilitator superfamily protein | chr5:9648958-9654176 FORWARD LENGTH=474
AT5G27930	Protein phosphatase 2C family protein	ILAQATLEPELDLEGSNKk	142	125	143	18	k18: GlyGly (+114.04)	N	1		0	1	0	0	0	0		1																											| Symbols: | Protein phosphatase 2C family protein | chr5:9958199-9960219 REVERSE LENGTH=373
AT5G28823	Unknown protein	ALDTAIVsNGAAILkGFHk	377	363	381	15	s8: Phospho (+79.97), k15: GlyGly (+114.04), k19: GlyGly (+114.04)	N	1		0	0	0	0	0	0																													| Symbols: | FUNCTIONS IN: molecular_function unknown; INVOLVED IN: biological_process unknown; LOCATED IN: cellular_component unknown; EXPRESSED IN: cultured cell; BEST Arabidopsis thaliana protein match is: Zinc knuckle (CCHC-type) family protein (TAIR:AT2G07760.1); Has 30201 Blast hits to 17322 proteins in 780 species: Archae - 12; Bacteria - 1396; Metazoa - 17338; Fungi - 3422; Plants - 5037;…
AT5G35200	ENTH/ANTH/VHS superfamily protein	KEQVVEkLTAPK	311	311	322	1	k1: GlyGly (+114.04)	P	1		1	0	0	0	0	0															1														| Symbols: | ENTH/ANTH/VHS superfamily protein | chr5:13462463-13465581 REVERSE LENGTH=544
AT5G36210	Alpha/beta-Hydrolases superfamily protein	LAWIEWSHPNMPWDkAELWVGYISEGGNIDkR	269	255	286	15	k15: GlyGly (+114.04), k31: GlyGly (+114.04)	N	1		1	0	0	0	0	0															1														| Symbols: | alpha/beta-Hydrolases superfamily protein | chr5:14248202-14253272 REVERSE LENGTH=730
AT5G37170	O-methyltransferase family protein	GLkDVNTLVDIGGGLGTILNLVIssK	168	166	191	3	k3: GlyGly (+114.04), s24: Phospho (+79.97), s25: Phospho (+79.97)	N	1		0	1	0	0	0	0		1																											| Symbols: | O-methyltransferase family protein | chr5:14712811-14714303 FORWARD LENGTH=334
AT5G38990	MDS1	GLQYLHTGAkYTIIHR	646	637	652	10	k10: GlyGly (+114.04)	N	1		1	0	0	0	0	0											1																		| Symbols: | Malectin/receptor-like protein kinase family protein | chr5:15608824-15611466 FORWARD LENGTH=880
AT5G38990	MDS1	IDGGATLVAVkR	554	544	555	11	k11: GlyGly (+114.04)	N	1		1	0	0	0	0	0											1																		| Symbols: | Malectin/receptor-like protein kinase family protein | chr5:15608824-15611466 FORWARD LENGTH=880
AT5G39510	VTI11/ZIG/SGR4/VTI1A	SDLNNFKTEVkR	85	79	90	7	k7: GlyGly (+114.04)	P	1		0	0	1	0	0	0																		1											| Symbols: VTI11, ATVTI1A, ATVTI11, ZIG, SGR4, VTI1A, ZIG1 | Vesicle transport v-SNARE family protein | chr5:15822035-15823591 FORWARD LENGTH=221
AT5G39510	VTI11/ZIG/SGR4/VTI1A	KQkLSEIK	35	35	42	1	k1: GlyGly (+114.04)	P	1		1	0	0	0	0	0															1														| Symbols: VTI11, ATVTI1A, ATVTI11, ZIG, SGR4, VTI1A, ZIG1 | Vesicle transport v-SNARE family protein | chr5:15822035-15823591 FORWARD LENGTH=221
AT5G40420	OLEO2/OLE2	MADAVGYAGQKGk	159	149	161	11	m1: Oxidation (+15.99), k11: GlyGly (+114.04)	N	1		0	0	1	0	0	0																					1								| Symbols: OLEO2, OLE2 | oleosin 2 | chr5:16173622-16174740 REVERSE LENGTH=199
AT5G40540	Protein kinase superfamily protein	IYEGkYK	44	40	46	5	k5: GlyGly (+114.04)	N	1		0	0	1	0	0	0																					1								| Symbols: | Protein kinase superfamily protein | chr5:16237630-16239470 FORWARD LENGTH=353
AT5G40780	LHT1	VAQAPHDDHQDDEkLAAAR	15	2	20	14	k14: GlyGly (+114.04)	N	1		0	1	0	0	0	0			1																										| Symbols: LHT1 | lysine histidine transporter 1 | chr5:16323823-16327082 FORWARD LENGTH=446
AT5G41315	GL3/MYC6.2	KIIPSINk	462	462	469	1	k1: GlyGly (+114.04)	N	1		0	0	1	0	0	0																			1										| Symbols: GL3, MYC6.2 | basic helix-loop-helix (bHLH) DNA-binding superfamily protein | chr5:16529457-16532866 FORWARD LENGTH=637
AT5G42570	B-cell receptor-associated 31-like	NQLESIGHSPEGKk	215	203	216	13	k13: GlyGly (+114.04)	N	1		0	0	0	0	0	1																								1					| Symbols: | B-cell receptor-associated 31-like | chr5:17021459-17022497 REVERSE LENGTH=218
AT5G42980	ATTRX3/ATH3	FIAPVFADLAKk	54	44	55	11	k11: GlyGly (+114.04)	P	1		0	1	0	0	0	0								1																					| Symbols: ATTRX3, ATH3, ATTRXH3, TRXH3, TRX3 | thioredoxin 3 | chr5:17242772-17243718 FORWARD LENGTH=118
AT5G44790	RAN1/HMA7	KLVQLTPATAILLTEGKGGk	433	433	452	1	k1: GlyGly (+114.04)	P	1		0	1	0	0	0	0							1																						| Symbols: RAN1, HMA7 | copper-exporting ATPase / responsive-to-antagonist 1 / copper-transporting ATPase (RAN1) | chr5:18075846-18079817 REVERSE LENGTH=1001
AT5G45130	RABF2A/RAB5A/RHA1	TATNVkDIFYEIAK	161	156	169	6	k6: GlyGly (+114.04)	N	1		0	0	0	0	1	0																											1		| Symbols: ATRAB5A, ATRABF2A, RABF2A, RAB5A, RHA1, ATRAB-F2A, RAB-F2A | RAB homolog 1 | chr5:18244495-18246060 FORWARD LENGTH=200
AT5G45690	Protein of unknown function (DUF1264)	LPLGAPSLmmSPQDVNmGKIkPGLLk	184	166	191	19	m9: Oxidation (+15.99), m10: Oxidation (+15.99), m17: Oxidation (+15.99), k19: GlyGly (+114.04), k26: GlyGly (+114.04)	N	1		1	0	0	0	0	0															1														| Symbols: | Protein of unknown function (DUF1264) | chr5:18535139-18536259 REVERSE LENGTH=247
AT5G46050	PTR3	AcSFVVVyEVFERmAYYGISSNLFIYMTTkLHQGTVk	62	33	69	30	c2: Carbamidomethyl (+57.02), y8: Phospho (+79.97), m14: Oxidation (+15.99), k30: GlyGly (+114.04), k37: GlyGly (+114.04)	N	1		1	0	0	0	0	0											1																		| Symbols: ATPTR3, PTR3 | peptide transporter 3 | chr5:18675062-18679071 REVERSE LENGTH=582
AT5G46050	PTR3	TVEEVGDDYTkDGTVDLQGNPVRR	12	2	25	11	k11: GlyGly (+114.04)	N	1		0	1	0	0	0	0							1																						| Symbols: ATPTR3, PTR3 | peptide transporter 3 | chr5:18675062-18679071 REVERSE LENGTH=582
AT5G46860	VAM3/SYP22/SGR3	kIADAKLAR	97	97	105	1	k1: GlyGly (+114.04)	P	1		0	0	1	0	0	0																					1								| Symbols: VAM3, ATVAM3, SYP22, ATSYP22, SGR3 | Syntaxin/t-SNARE family protein | chr5:19012342-19013795 REVERSE LENGTH=268
AT5G47310	PPPDE putative thiol peptidase family protein	kYHGDTYHLIAK	114	114	125	1	k1: GlyGly (+114.04)	N	1		0	1	0	0	0	0								1																					| Symbols: | PPPDE putative thiol peptidase family protein | chr5:19201325-19202674 FORWARD LENGTH=245
AT5G48000	CYP708A2/THAH1	SGSkTFmVFGGGVR	455	452	465	4	k4: GlyGly (+114.04), m7: Oxidation (+15.99)	N	1		0	1	0	0	0	0								1																					| Symbols: CYP708A2, CYP708 A2, THAH, THAH1 | cytochrome P450, family 708, subfamily A, polypeptide 2 | chr5:19444313-19447790 REVERSE LENGTH=518
AT5G48700	Ubiquitin-like superfamily protein	LLkLmEYyAkmR	56	54	65	3	k3: GlyGly (+114.04), m5: Oxidation (+15.99), y8: Phospho (+79.97), k10: GlyGly (+114.04), m11: Oxidation (+15.99)	N	1		1	0	0	0	0	0									1																				| Symbols: | Ubiquitin-like superfamily protein | chr5:19749494-19750013 REVERSE LENGTH=117
AT5G49370	Pleckstrin homology (PH) domain superfamily protein	VYRLNEDGQWDDkGTGHITmDYMER	27	15	39	13	k13: GlyGly (+114.04), m20: Oxidation (+15.99)	N	1		0	0	1	0	0	0																					1								| Symbols: | Pleckstrin homology (PH) domain superfamily protein | chr5:20023714-20024530 FORWARD LENGTH=100
AT5G49760	HPCA	ATGQNNPFAkWDTSK	600	591	605	10	k10: GlyGly (+114.04)	N	1		0	1	0	0	0	0							1																						| Symbols: | Leucine-rich repeat protein kinase family protein | chr5:20216679-20221052 FORWARD LENGTH=953
AT5G49760	HPCA	VHHkNVVR	685	682	689	4	k4: GlyGly (+114.04)	N	1		1	0	0	0	0	0													1																| Symbols: | Leucine-rich repeat protein kinase family protein | chr5:20216679-20221052 FORWARD LENGTH=953
AT5G49760	HPCA	WDTSkSSIDAPQLMGAK	605	601	617	5	k5: GlyGly (+114.04)	N	1		0	0	0	1	0	0																													| Symbols: | Leucine-rich repeat protein kinase family protein | chr5:20216679-20221052 FORWARD LENGTH=953
AT5G50780	AtMORC4	LDkkEEVFLLLQk	736	734	746	3	k3: GlyGly (+114.04), k4: GlyGly (+114.04), k13: GlyGly (+114.04)	P	1		0	0	0	0	0	1																								1					| Symbols: | Histidine kinase-, DNA gyrase B-, and HSP90-like ATPase family protein | chr5:20650269-20654948 FORWARD LENGTH=819
AT5G51195	Unknown protein	EGGILKPPKk	173	168	177	6	k6: GlyGly (+114.04)	P	1		0	1	0	0	0	0					1																								| Symbols: | unknown protein; BEST Arabidopsis thaliana protein match is: unknown protein (TAIR:AT3G47920.1); Has 30201 Blast hits to 17322 proteins in 780 species: Archae - 12; Bacteria - 1396; Metazoa - 17338; Fungi - 3422; Plants - 5037; Viruses - 0; Other Eukaryotes - 2996 (source: NCBI BLink). | chr5:20803106-20804268 REVERSE LENGTH=267
AT5G51570	SPFH/Band 7/PHB domain-containing membrane-associated protein family	DLGNSSkNTTVFLPHGPGHVR	256	250	270	7	k7: GlyGly (+114.04)	N	1		0	0	0	1	0	0																													| Symbols: | SPFH/Band 7/PHB domain-containing membrane-associated protein family | chr5:20949511-20951234 FORWARD LENGTH=292
AT5G52240	MSBP1/ATMP1/AtMAPR5	FmSkYAK	163	160	166	4	m2: Oxidation (+15.99), k4: GlyGly (+114.04)	N	1		0	0	0	0	0	1																						1							| Symbols: MSBP1, ATMP1, AtMAPR5 | membrane steroid binding protein 1 | chr5:21213121-21214557 FORWARD LENGTH=220
AT5G52650	RNA binding Plectin/S10 domain-containing protein	AGGEFGGEkGGAPADYQPSFQGSGR	143	135	159	9	k9: GlyGly (+114.04)	N	1		0	1	0	0	0	0							1																						| Symbols: | RNA binding Plectin/S10 domain-containing protein | chr5:21355781-21357003 REVERSE LENGTH=179
AT5G53150	DNAJ heat shock N-terminal domain-containing protein	FANKAQNLFPELDGLkQLFVAINVYISGEk	33	30	59	4	k4: GlyGly (+114.04), k30: GlyGly (+114.04)	N	1		0	0	0	0	1	0																										1			| Symbols: | DNAJ heat shock N-terminal domain-containing protein | chr5:21554935-21557202 FORWARD LENGTH=726
AT5G53480	ARM repeat superfamily protein	VVcEATLSPEVkIR	234	223	236	12	c3: Carbamidomethyl (+57.02), k12: GlyGly (+114.04)	N	1		0	1	0	0	0	0							1																						| Symbols: | ARM repeat superfamily protein | chr5:21714016-21716709 FORWARD LENGTH=870
AT5G53560	ATB5-A/ATCB5-E	DmmDkYFIGEIDSSSVPATR	74	70	89	5	m2: Oxidation (+15.99), m3: Oxidation (+15.99), k5: GlyGly (+114.04)	N	1		1	0	0	0	0	0														1															| Symbols: ATB5-A, B5 #2, ATCB5-E, CB5-E | cytochrome B5 isoform E | chr5:21759628-21760353 FORWARD LENGTH=134
AT5G53880	Unknown protein	AVGDTkPKEEK	30	25	35	6	k6: GlyGly (+114.04)	P	1		0	0	0	1	0	0																													| Symbols: | unknown protein; FUNCTIONS IN: molecular_function unknown; INVOLVED IN: biological_process unknown; LOCATED IN: mitochondrion, plasma membrane; EXPRESSED IN: 23 plant structures; EXPRESSED DURING: 13 growth stages; Has 30201 Blast hits to 17322 proteins in 780 species: Archae - 12; Bacteria - 1396; Metazoa - 17338; Fungi - 3422; Plants - 5037; Viruses - 0; Other Eukaryotes - 2996 (so…
AT5G54160	OMT1	FNkVFNNGmSNHSTITmK	172	170	187	3	k3: GlyGly (+114.04), m9: Oxidation (+15.99), m17: Oxidation (+15.99)	N	1		0	1	0	0	0	0								1																					| Symbols: ATOMT1, OMT1 | O-methyltransferase 1 | chr5:21982075-21984167 FORWARD LENGTH=363
AT5G54160	OMT1	FNkVFNNGmSNHSTITmKK	172	170	188	3	k3: GlyGly (+114.04), m9: Oxidation (+15.99), m17: Oxidation (+15.99)	P	1		0	0	0	0	0	1																						1							| Symbols: ATOMT1, OMT1 | O-methyltransferase 1 | chr5:21982075-21984167 FORWARD LENGTH=363
AT5G54380	THE1	VNPASLKk	753	747	754	7	k7: GlyGly (+114.04)	N	1		0	0	0	0	1	0																											1		| Symbols: THE1 | protein kinase family protein | chr5:22077313-22079880 REVERSE LENGTH=855
AT5G54380	THE1	STASHkSATAScISLASTHLGR	480	475	496	6	k6: GlyGly (+114.04), c12: Carbamidomethyl (+57.02)	N	1		0	1	0	0	0	0							1																						| Symbols: THE1 | protein kinase family protein | chr5:22077313-22079880 REVERSE LENGTH=855
AT5G54380	THE1	TEIEmLSkLR	560	553	562	8	m5: Oxidation (+15.99), k8: GlyGly (+114.04)	N	1		1	0	0	0	0	0														1															| Symbols: THE1 | protein kinase family protein | chr5:22077313-22079880 REVERSE LENGTH=855
AT5G54380	THE1	VADFGLSkTGPSLDQTHVSTAVK	657	650	672	8	k8: GlyGly (+114.04)	N	1		0	0	0	0	0	1																							1						| Symbols: THE1 | protein kinase family protein | chr5:22077313-22079880 REVERSE LENGTH=855
AT5G55050	GDSL-like Lipase/Acylhydrolase superfamily protein	RFLIIGVAQIGcTPGkR	241	226	242	16	c12: Carbamidomethyl (+57.02), k16: GlyGly (+114.04)	N	1		0	1	0	0	0	0				1																									| Symbols: | GDSL-like Lipase/Acylhydrolase superfamily protein | chr5:22337745-22339741 FORWARD LENGTH=376
AT5G55300	TOP1ALPHA	VLGkRPLEKNSSADQSSLk	225	222	240	4	k4: GlyGly (+114.04), k19: GlyGly (+114.04)	N	1		0	0	0	0	1	0																										1			| Symbols: TOP1ALPHA | DNA topoisomerase I alpha | chr5:22424701-22429045 REVERSE LENGTH=933
AT5G55380	MBOAT family protein	FFkRILSPDGAMFAGVMAsFFVSGLmHELLYFYMIR	224	222	257	3	k3: GlyGly (+114.04), s19: Phospho (+79.97), m26: Oxidation (+15.99)	N	1		0	0	0	0	0	0																													| Symbols: | MBOAT (membrane bound O-acyl transferase) family protein | chr5:22446846-22447871 REVERSE LENGTH=341
AT5G55990	CBL2	HPSLLkNMTLQYLK	200	195	208	6	k6: GlyGly (+114.04), m8: Oxidation (+15.99)	N	1		0	0	0	0	1	0																										1			| Symbols: CBL2, ATCBL2 | calcineurin B-like protein 2 | chr5:22672189-22673579 FORWARD LENGTH=226
AT5G56220	P-loop containing nucleoside triphosphate hydrolases superfamily protein	NLLSLkMLLVGAWFAPVPIPVNLLAAAAKNMPTGGNR	694	689	725	6	k6: GlyGly (+114.04)	P	1		1	0	0	0	0	0									1								1												| Symbols: | P-loop containing nucleoside triphosphate hydrolases superfamily protein | chr5:22754871-22757792 FORWARD LENGTH=973
AT5G56860	GNC/GATA21	STTSSNSSISSNkFcFDDLTImLSk	357	345	369	13	k13: GlyGly (+114.04), c15: Carbamidomethyl (+57.02), m22: Oxidation (+15.99), k25: GlyGly (+114.04)	N	1		0	1	0	0	0	0								1																					| Symbols: GNC, GATA21 | GATA type zinc finger transcription factor family protein | chr5:22989630-22991351 REVERSE LENGTH=398
AT5G57350	AHA3	ADGFAGVFPEHKYEIVKk	570	559	576	12	k12: GlyGly (+114.04)	P	1		1	0	0	0	0	0									1																				| Symbols: AHA3, ATAHA3, HA3 | H(+)-ATPase 3 | chr5:23231208-23236381 REVERSE LENGTH=949
AT5G57350	AHA3	IPIEEVFQQLkcSR	28	18	31	11	k11: GlyGly (+114.04), c12: Carbamidomethyl (+57.02)	N	1		0	0	0	0	0	1																						1							| Symbols: AHA3, ATAHA3, HA3 | H(+)-ATPase 3 | chr5:23231208-23236381 REVERSE LENGTH=949
AT5G57350	AHA3	LRELHTLkGHVESVVK	927	920	935	8	k8: GlyGly (+114.04)	N	1		0	0	0	0	0	1																								1					| Symbols: AHA3, ATAHA3, HA3 | H(+)-ATPase 3 | chr5:23231208-23236381 REVERSE LENGTH=949
AT5G57350	AHA3	VENQDAIDAAmVGmLADPkEAR	387	369	390	19	m11: Oxidation (+15.99), m14: Oxidation (+15.99), k19: GlyGly (+114.04)	N	1		1	0	0	0	0	0									1																				| Symbols: AHA3, ATAHA3, HA3 | H(+)-ATPase 3 | chr5:23231208-23236381 REVERSE LENGTH=949
AT5G57350	AHA3	VLRDGkWSEQEASILVPGDIVSIK	140	135	158	6	k6: GlyGly (+114.04)	N	1		0	0	0	0	1	0																											1		| Symbols: AHA3, ATAHA3, HA3 | H(+)-ATPase 3 | chr5:23231208-23236381 REVERSE LENGTH=949
AT5G57480	P-loop containing nucleoside triphosphate hydrolases superfamily protein	GGSGNLTELEVVEEQEkR	491	475	492	17	k17: GlyGly (+114.04)	N	1		0	1	0	0	0	0							1																						| Symbols: | P-loop containing nucleoside triphosphate hydrolases superfamily protein | chr5:23279406-23280968 REVERSE LENGTH=520
AT5G57800	FLP1/YRE/CER3/WAX2	EAPVEFQNNLVQVTKYNAAQHck	510	496	518	15	k15: GlyGly (+114.04), c22: Carbamidomethyl (+57.02)	N	1		0	1	0	0	0	0							1																						| Symbols: FLP1, YRE, CER3, WAX2 | Fatty acid hydroxylase superfamily | chr5:23420589-23423832 FORWARD LENGTH=632
AT5G58060	YKT61/ATYKT61/ATGP1	IILHkTIDSVLAR	156	152	164	5	k5: GlyGly (+114.04)	N	1		0	1	0	0	0	0							1																						| Symbols: YKT61, ATYKT61, ATGP1 | SNARE-like superfamily protein | chr5:23498277-23500128 FORWARD LENGTH=199
AT5G58300	LRR-III family protein	AkQEFGSGVQEPEK	326	325	338	2	k2: GlyGly (+114.04)	N	1		1	0	0	0	0	0									1																				| Symbols: | Leucine-rich repeat protein kinase family protein | chr5:23572821-23574871 FORWARD LENGTH=654
AT5G59010	BSK5	AATcGFSTDSIVSEHGVkAPNVVYK	64	47	71	18	c4: Carbamidomethyl (+57.02), k18: GlyGly (+114.04)	N	1		0	1	0	0	0	0								1																					| Symbols: | Protein kinase protein with tetratricopeptide repeat domain | chr5:23820578-23823099 REVERSE LENGTH=489
AT5G59840	Ras-related small GTP-binding family protein	ILVGNKADmDESkR	129	124	137	6	k6: GlyGly (+114.04), m9: Oxidation (+15.99)	P	1		0	1	0	0	0	0							1																						| Symbols: | Ras-related small GTP-binding family protein | chr5:24107450-24109049 REVERSE LENGTH=216
AT5G59840	Ras-related small GTP-binding family protein	NIEQHASDNVNkILVGNK	123	112	129	12	k12: GlyGly (+114.04)	N	1		0	1	0	0	0	0							1																						| Symbols: | Ras-related small GTP-binding family protein | chr5:24107450-24109049 REVERSE LENGTH=216
AT5G59840	Ras-related small GTP-binding family protein	SkGQALADEYGIK	143	142	154	2	k2: GlyGly (+114.04)	N	1		0	1	0	0	0	0							1																						| Symbols: | Ras-related small GTP-binding family protein | chr5:24107450-24109049 REVERSE LENGTH=216
AT5G60150	Unknown protein	TTQSPIkAK	228	222	230	7	k7: GlyGly (+114.04)	N	1		0	0	0	0	0	0																													| Symbols: | unknown protein; Has 1807 Blast hits to 1807 proteins in 277 species: Archae - 0; Bacteria - 0; Metazoa - 736; Fungi - 347; Plants - 385; Viruses - 0; Other Eukaryotes - 339 (source: NCBI BLink). | chr5:24218211-24223245 FORWARD LENGTH=1195
AT5G60600	GCPE/ISPG/CSB3/CLB4/HDS	SLATKLVVGMPFk	435	431	443	5	k5: GlyGly (+114.04)	N	1		0	0	0	0	0	1																	1						1						| Symbols: GCPE, ISPG, CSB3, CLB4, HDS | 4-hydroxy-3-methylbut-2-enyl diphosphate synthase | chr5:24359447-24363274 FORWARD LENGTH=740
AT5G61520	Major facilitator superfamily protein	VAEEARKEAmAk	8	2	13	7	k7: GlyGly (+114.04), m10: Oxidation (+15.99)	N	1		0	1	0	0	0	0		1																											| Symbols: | Major facilitator superfamily protein | chr5:24739358-24741175 REVERSE LENGTH=514
AT5G61520	Major facilitator superfamily protein	VAEEARKEAmAk	8	2	13	7	k7: GlyGly (+114.04), m10: Oxidation (+15.99)	N	1		0	1	0	0	0	0		1																											| Symbols: | Major facilitator superfamily protein | chr5:24739358-24741175 REVERSE LENGTH=514
AT5G61910	DCD (Development and Cell Death) domain protein	IVEHGTPIPVSkTEVR	1002	991	1006	12	k12: GlyGly (+114.04)	N	1		0	0	0	0	0	1																								1					| Symbols: | DCD (Development and Cell Death) domain protein | chr5:24855908-24863729 REVERSE LENGTH=1346
AT5G62390	BAG7	LAALKkEK	179	175	182	5	k5: GlyGly (+114.04)	P	1		0	1	0	0	0	0								1																					| Symbols: ATBAG7, BAG7 | BCL-2-associated athanogene 7 | chr5:25052377-25054170 REVERSE LENGTH=446
AT5G62390	BAG7	AkAIAAAEAEKK	186	185	196	2	k2: GlyGly (+114.04)	P	1		1	0	0	0	0	0															1														| Symbols: ATBAG7, BAG7 | BCL-2-associated athanogene 7 | chr5:25052377-25054170 REVERSE LENGTH=446
AT5G62390	BAG7	LAALKkEK	179	175	182	5	k5: GlyGly (+114.04)	P	1		0	1	0	0	0	0								1																					| Symbols: ATBAG7, BAG7 | BCL-2-associated athanogene 7 | chr5:25052377-25054170 REVERSE LENGTH=446
AT5G62390	BAG7	VSDLESkFDRLVSPK	102	96	110	7	k7: GlyGly (+114.04)	N	1		1	0	0	0	0	0															1														| Symbols: ATBAG7, BAG7 | BCL-2-associated athanogene 7 | chr5:25052377-25054170 REVERSE LENGTH=446
AT5G62740	HIR1	LAANEkAEAEK	177	172	182	6	k6: GlyGly (+114.04)	N	1		1	0	0	0	0	0									1																				| Symbols: HIR1, ATHIR1 | SPFH/Band 7/PHB domain-containing membrane-associated protein family | chr5:25201320-25202535 FORWARD LENGTH=286
AT5G63550	DEK domain-containing chromatin associated protein	QIAKSTSSPAk	378	375	385	4	k4: GlyGly (+114.04)	N	1		0	1	0	0	0	0					1																								| Symbols: | DEK domain-containing chromatin associated protein | chr5:25444805-25447934 FORWARD LENGTH=530
AT5G64440	FAAH	LTTPLQVAkR	150	142	151	9	k9: GlyGly (+114.04)	N	1		0	1	0	0	0	0		1																											| Symbols: AtFAAH, FAAH | fatty acid amide hydrolase | chr5:25766229-25770260 FORWARD LENGTH=607
AT5G64740	CESA6/IXR2/E112/PRC1	VTkGSNVEQSTEAmQmK	708	706	722	3	k3: GlyGly (+114.04), m14: Oxidation (+15.99), m16: Oxidation (+15.99)	N	1		1	0	0	0	0	0														1															| Symbols: CESA6, IXR2, E112, PRC1 | cellulose synthase 6 | chr5:25881555-25886333 FORWARD LENGTH=1084
AT5G66140	PAD2	kGNAAVGVR	29	29	37	1	k1: GlyGly (+114.04)	N	1		0	0	0	0	0	1																						1							| Symbols: PAD2 | proteasome alpha subunit D2 | chr5:26437445-26438677 REVERSE LENGTH=250
AT5G66150	Glycosyl hydrolase family 38 protein	AsAQGsNNHkHsSVMLsPmNNttEIGPGNLKMVFssDsGR	595	586	625	10	s2: Phospho (+79.97), s6: Phospho (+79.97), k10: GlyGly (+114.04), s12: Phospho (+79.97), s17: Phospho (+79.97), m19: Oxidation (+15.99), t22: Phospho (+79.97), t23: Phospho (+79.97), s35: Phospho (+79.97), s36: Phospho (+79.97), s38: Phospho (+79.97)	P	1		1	0	0	0	0	0												1																	| Symbols: | Glycosyl hydrolase family 38 protein | chr5:26439013-26444434 REVERSE LENGTH=1047
AT5G66210	CPK28	SKAAPTPIDTkASTK	25	24	38	2	k2: GlyGly (+114.04)	P	1		0	0	0	1	0	0																													| Symbols: CPK28 | calcium-dependent protein kinase 28 | chr5:26456681-26459434 REVERSE LENGTH=523
AT5G66210	CPK28	SAQLDSPLKATDFGLSDFIkPGKR	206	198	221	9	k9: GlyGly (+114.04)	P	1		0	0	1	0	0	0																			1										| Symbols: CPK28 | calcium-dependent protein kinase 28 | chr5:26456681-26459434 REVERSE LENGTH=523
AT5G66210	CPK28	DLPWkLK	401	397	403	5	k5: GlyGly (+114.04)	N	1		0	0	0	1	0	0																													| Symbols: CPK28 | calcium-dependent protein kinase 28 | chr5:26456681-26459434 REVERSE LENGTH=523
AT5G66210	CPK28	TGSIPcGkR	48	41	49	8	c6: Carbamidomethyl (+57.02), k8: GlyGly (+114.04)	N	1		0	0	1	0	0	0																					1								| Symbols: CPK28 | calcium-dependent protein kinase 28 | chr5:26456681-26459434 REVERSE LENGTH=523
AT5G66620	DAR6	RAPLDVDEQFAkAVK	188	177	191	12	k12: GlyGly (+114.04)	N	1		0	0	0	0	0	1																						1							| Symbols: DAR6 | DA1-related protein 6 | chr5:26588585-26592006 FORWARD LENGTH=644
AT5G67300	MYBR1/MYB44	LVVkYGPR	23	20	27	4	k4: GlyGly (+114.04)	N	1		0	1	0	0	0	0				1													1												| Symbols: ATMYBR1, ATMYB44, MYBR1, MYB44 | myb domain protein r1 | chr5:26854109-26855026 FORWARD LENGTH=305

## Sheet: Table S3
Table S3: Gene ontology terms associated with proteins identified in this study.
Gene ontology profiling was conducted using unique protein identifiers from Table S1 in g:profiler (Raudvere et al., 2019).
GO: Cellular Compartment
Term ID	Term Name	P-value	-log10 (P)	Term Size	Query Size	Intersection Size	Effective Domain Size	Intersections
GO:0005886	plasma membrane	1.52747e-114	113.816	3503	437	285	21026	AT1G02520,AT1G02780,AT1G04410,AT1G04750,AT1G06700,AT1G09970,AT1G10630,AT1G11050,AT1G11260,AT1G11300,AT1G11330,AT1G11350,AT1G12110,AT1G13210,AT1G14910,AT1G15210,AT1G15690,AT1G16860,AT1G17200,AT1G17500,AT1G17620,AT1G21250,AT1G21270,AT1G22280,AT1G22710,AT1G23080,AT1G25390,AT1G27190,AT1G28440,AT1G30320,AT1G30360,AT1G30440,AT1G30570,AT1G31420,AT1G32050,AT1G32090,AT1G34300,AT1G43790,AT1G45688,AT1G48480…
GO:0071944	cell periphery	2.83801e-99	98.547	4170	437	290	21026	AT1G02520,AT1G02780,AT1G04410,AT1G04750,AT1G06700,AT1G09970,AT1G10630,AT1G11050,AT1G11260,AT1G11300,AT1G11330,AT1G11350,AT1G12000,AT1G12110,AT1G13210,AT1G14910,AT1G15210,AT1G15690,AT1G16860,AT1G17200,AT1G17500,AT1G17620,AT1G21250,AT1G21270,AT1G22280,AT1G22710,AT1G23080,AT1G25390,AT1G27190,AT1G28440,AT1G30320,AT1G30360,AT1G30440,AT1G30570,AT1G31420,AT1G32050,AT1G32090,AT1G34300,AT1G43790,AT1G45688…
GO:0009506	plasmodesma	5.43584e-57	56.2647	1038	437	123	21026	AT1G02520,AT1G02780,AT1G04410,AT1G04750,AT1G06700,AT1G09970,AT1G11260,AT1G17620,AT1G22280,AT1G23080,AT1G28440,AT1G30360,AT1G30400,AT1G30570,AT1G32090,AT1G32400,AT1G48480,AT1G51570,AT1G53210,AT1G56070,AT1G56145,AT1G58380,AT1G63500,AT1G65930,AT1G70770,AT1G71880,AT1G72370,AT1G74050,AT1G74720,AT1G78900,AT2G01820,AT2G18960,AT2G19110,AT2G19730,AT2G20990,AT2G23200,AT2G25270,AT2G25450,AT2G26300,AT2G26330…
GO:0070161	anchoring junction	6.06982e-57	56.2168	1039	437	123	21026	AT1G02520,AT1G02780,AT1G04410,AT1G04750,AT1G06700,AT1G09970,AT1G11260,AT1G17620,AT1G22280,AT1G23080,AT1G28440,AT1G30360,AT1G30400,AT1G30570,AT1G32090,AT1G32400,AT1G48480,AT1G51570,AT1G53210,AT1G56070,AT1G56145,AT1G58380,AT1G63500,AT1G65930,AT1G70770,AT1G71880,AT1G72370,AT1G74050,AT1G74720,AT1G78900,AT2G01820,AT2G18960,AT2G19110,AT2G19730,AT2G20990,AT2G23200,AT2G25270,AT2G25450,AT2G26300,AT2G26330…
GO:0055044	symplast	6.06982e-57	56.2168	1039	437	123	21026	AT1G02520,AT1G02780,AT1G04410,AT1G04750,AT1G06700,AT1G09970,AT1G11260,AT1G17620,AT1G22280,AT1G23080,AT1G28440,AT1G30360,AT1G30400,AT1G30570,AT1G32090,AT1G32400,AT1G48480,AT1G51570,AT1G53210,AT1G56070,AT1G56145,AT1G58380,AT1G63500,AT1G65930,AT1G70770,AT1G71880,AT1G72370,AT1G74050,AT1G74720,AT1G78900,AT2G01820,AT2G18960,AT2G19110,AT2G19730,AT2G20990,AT2G23200,AT2G25270,AT2G25450,AT2G26300,AT2G26330…
GO:0030054	cell junction	6.06982e-57	56.2168	1039	437	123	21026	AT1G02520,AT1G02780,AT1G04410,AT1G04750,AT1G06700,AT1G09970,AT1G11260,AT1G17620,AT1G22280,AT1G23080,AT1G28440,AT1G30360,AT1G30400,AT1G30570,AT1G32090,AT1G32400,AT1G48480,AT1G51570,AT1G53210,AT1G56070,AT1G56145,AT1G58380,AT1G63500,AT1G65930,AT1G70770,AT1G71880,AT1G72370,AT1G74050,AT1G74720,AT1G78900,AT2G01820,AT2G18960,AT2G19110,AT2G19730,AT2G20990,AT2G23200,AT2G25270,AT2G25450,AT2G26300,AT2G26330…
GO:0005911	cell-cell junction	6.06982e-57	56.2168	1039	437	123	21026	AT1G02520,AT1G02780,AT1G04410,AT1G04750,AT1G06700,AT1G09970,AT1G11260,AT1G17620,AT1G22280,AT1G23080,AT1G28440,AT1G30360,AT1G30400,AT1G30570,AT1G32090,AT1G32400,AT1G48480,AT1G51570,AT1G53210,AT1G56070,AT1G56145,AT1G58380,AT1G63500,AT1G65930,AT1G70770,AT1G71880,AT1G72370,AT1G74050,AT1G74720,AT1G78900,AT2G01820,AT2G18960,AT2G19110,AT2G19730,AT2G20990,AT2G23200,AT2G25270,AT2G25450,AT2G26300,AT2G26330…
GO:0016021	integral component of membrane	1.60926e-41	40.7934	6694	437	279	21026	AT1G01610,AT1G02520,AT1G04750,AT1G06890,AT1G09330,AT1G09920,AT1G09970,AT1G11050,AT1G11260,AT1G11300,AT1G11330,AT1G11350,AT1G12110,AT1G12760,AT1G13210,AT1G15210,AT1G15690,AT1G16410,AT1G16860,AT1G17200,AT1G17500,AT1G17620,AT1G18470,AT1G20330,AT1G20696,AT1G21250,AT1G21270,AT1G22500,AT1G22710,AT1G23080,AT1G25390,AT1G26120,AT1G27190,AT1G28440,AT1G30360,AT1G30400,AT1G30570,AT1G31420,AT1G32050,AT1G32090…
GO:0031224	intrinsic component of membrane	1.42116e-39	38.8474	6882	437	280	21026	AT1G01610,AT1G02520,AT1G04750,AT1G06890,AT1G09330,AT1G09920,AT1G09970,AT1G11050,AT1G11260,AT1G11300,AT1G11330,AT1G11350,AT1G12110,AT1G12760,AT1G13210,AT1G15210,AT1G15690,AT1G16410,AT1G16860,AT1G17200,AT1G17500,AT1G17620,AT1G18470,AT1G20330,AT1G20696,AT1G21250,AT1G21270,AT1G22500,AT1G22710,AT1G23080,AT1G25390,AT1G26120,AT1G27190,AT1G28440,AT1G30360,AT1G30400,AT1G30570,AT1G31420,AT1G32050,AT1G32090…
GO:0005773	vacuole	8.37757e-30	29.0769	1217	437	98	21026	AT1G04410,AT1G10630,AT1G11260,AT1G12760,AT1G15690,AT1G19670,AT1G20260,AT1G21250,AT1G22710,AT1G30360,AT1G30400,AT1G32400,AT1G45201,AT1G47530,AT1G48480,AT1G52740,AT1G53210,AT1G56070,AT1G58030,AT1G59870,AT1G63010,AT1G68070,AT1G70770,AT1G71140,AT1G71880,AT1G75500,AT1G78900,AT1G79410,AT2G01470,AT2G01735,AT2G02040,AT2G18960,AT2G20230,AT2G20740,AT2G20990,AT2G21410,AT2G23200,AT2G25070,AT2G25450,AT2G28520…
GO:0005774	vacuolar membrane	1.51281e-26	25.8202	687	437	70	21026	AT1G04410,AT1G10630,AT1G12760,AT1G15690,AT1G20260,AT1G30360,AT1G30400,AT1G32400,AT1G47530,AT1G48480,AT1G53210,AT1G56070,AT1G58030,AT1G59870,AT1G63010,AT1G68070,AT1G70770,AT1G71140,AT1G75500,AT1G78900,AT1G79410,AT2G01470,AT2G01735,AT2G02040,AT2G20230,AT2G20740,AT2G21410,AT2G28520,AT2G30490,AT2G41560,AT2G46800,AT3G01290,AT3G01390,AT3G04120,AT3G09440,AT3G15580,AT3G18820,AT3G20660,AT3G42050,AT3G46060…
GO:0098805	whole membrane	4.83495e-25	24.3156	1044	437	84	21026	AT1G04410,AT1G04750,AT1G09330,AT1G10630,AT1G12760,AT1G15690,AT1G20260,AT1G30360,AT1G30400,AT1G32050,AT1G32400,AT1G47530,AT1G48480,AT1G51570,AT1G53210,AT1G55350,AT1G56070,AT1G58030,AT1G59870,AT1G63010,AT1G68070,AT1G70770,AT1G71140,AT1G75500,AT1G78900,AT1G79410,AT2G01470,AT2G01735,AT2G02040,AT2G20230,AT2G20740,AT2G20990,AT2G21410,AT2G28520,AT2G30490,AT2G38360,AT2G41560,AT2G46800,AT3G01290,AT3G01390…
GO:0098588	bounding membrane of organelle	2.13545e-24	23.6705	1424	437	98	21026	AT1G04410,AT1G04750,AT1G06890,AT1G09330,AT1G10630,AT1G12760,AT1G13210,AT1G15690,AT1G17500,AT1G20260,AT1G26120,AT1G30360,AT1G30400,AT1G32050,AT1G32090,AT1G32400,AT1G47530,AT1G48480,AT1G51570,AT1G53210,AT1G55350,AT1G56070,AT1G58030,AT1G59870,AT1G63010,AT1G68070,AT1G70770,AT1G71140,AT1G75500,AT1G78900,AT1G79410,AT2G01470,AT2G01735,AT2G02040,AT2G20230,AT2G20740,AT2G20990,AT2G21410,AT2G26070,AT2G28520…
GO:0012505	endomembrane system	3.99051e-20	19.399	2484	437	126	21026	AT1G04750,AT1G06890,AT1G09330,AT1G10630,AT1G13210,AT1G14910,AT1G15690,AT1G16410,AT1G17500,AT1G20260,AT1G20330,AT1G23080,AT1G26120,AT1G32050,AT1G32090,AT1G32400,AT1G45688,AT1G47290,AT1G51570,AT1G55350,AT1G63010,AT1G64950,AT1G70770,AT1G70940,AT1G78900,AT2G01470,AT2G02040,AT2G04350,AT2G18960,AT2G20990,AT2G21410,AT2G26070,AT2G26250,AT2G26300,AT2G27690,AT2G28520,AT2G30490,AT2G32730,AT2G35635,AT2G35720…
GO:0031090	organelle membrane	5.18292e-18	17.2854	2429	437	120	21026	AT1G04410,AT1G04750,AT1G06890,AT1G09330,AT1G10630,AT1G12760,AT1G13210,AT1G15690,AT1G16410,AT1G17500,AT1G20260,AT1G26120,AT1G30360,AT1G30400,AT1G32050,AT1G32090,AT1G32400,AT1G47290,AT1G47530,AT1G48480,AT1G51570,AT1G53210,AT1G55350,AT1G56070,AT1G58030,AT1G59870,AT1G63010,AT1G68070,AT1G70770,AT1G70940,AT1G71140,AT1G75500,AT1G78900,AT1G79410,AT2G01470,AT2G01735,AT2G02040,AT2G20230,AT2G20740,AT2G20990…
GO:0005794	Golgi apparatus	2.778e-14	13.5563	1213	437	73	21026	AT1G06890,AT1G09330,AT1G10630,AT1G13210,AT1G14910,AT1G15690,AT1G17500,AT1G20260,AT1G20330,AT1G26120,AT1G32050,AT1G32090,AT1G32400,AT1G45688,AT1G51570,AT1G63010,AT1G70770,AT1G78900,AT2G01470,AT2G02040,AT2G04350,AT2G18960,AT2G21410,AT2G26070,AT2G28520,AT2G30490,AT2G36850,AT2G38360,AT2G38940,AT2G39660,AT2G47110,AT3G01390,AT3G03050,AT3G09440,AT3G09840,AT3G11820,AT3G18820,AT3G23820,AT3G25610,AT3G42050…
GO:0000325	plant-type vacuole	2.27319e-11	10.6434	186	437	25	21026	AT1G15690,AT1G30400,AT1G32400,AT1G53210,AT1G58030,AT1G63010,AT1G75500,AT1G78900,AT1G79410,AT2G02040,AT2G21410,AT2G41560,AT3G01390,AT3G18820,AT3G20660,AT3G42050,AT3G57330,AT3G60600,AT4G21534,AT4G39080,AT5G39040,AT5G39510,AT5G46860,AT5G55630,AT5G55990
GO:0005887	integral component of plasma membrane	1.34415e-08	7.87155	172	437	21	21026	AT1G11260,AT1G22710,AT1G55350,AT1G71880,AT1G77210,AT2G41560,AT3G05160,AT3G05165,AT3G06450,AT3G19930,AT3G48740,AT3G57330,AT4G02050,AT4G02700,AT4G36670,AT4G37640,AT5G13550,AT5G19600,AT5G27350,AT5G55630,AT5G64740
GO:0022626	cytosolic ribosome	5.19018e-08	7.28482	328	437	28	21026	AT1G02780,AT1G58380,AT1G72370,AT1G74050,AT2G19730,AT2G19750,AT2G41840,AT2G47110,AT3G04840,AT3G09440,AT3G09840,AT3G49010,AT3G51260,AT3G53020,AT3G53870,AT3G62250,AT3G62870,AT4G02230,AT4G16720,AT4G29410,AT5G02500,AT5G02870,AT5G10360,AT5G16130,AT5G18380,AT5G41520,AT5G52650,AT5G55990
GO:0009705	plant-type vacuole membrane	8.09503e-08	7.09178	136	437	18	21026	AT1G15690,AT1G32400,AT1G58030,AT1G63010,AT1G75500,AT1G79410,AT2G02040,AT2G21410,AT2G41560,AT3G18820,AT3G20660,AT3G57330,AT3G60600,AT4G21534,AT4G39080,AT5G46860,AT5G55630,AT5G55990
GO:0005783	endoplasmic reticulum	7.70311e-07	6.11333	1135	437	55	21026	AT1G16410,AT1G20330,AT1G23080,AT1G26120,AT1G47290,AT1G51570,AT1G55350,AT1G64950,AT1G70770,AT1G70940,AT2G01470,AT2G04350,AT2G20990,AT2G26070,AT2G26250,AT2G27690,AT2G30490,AT2G32730,AT2G35635,AT2G35720,AT2G36910,AT2G37050,AT2G37170,AT2G37470,AT2G37710,AT2G38360,AT2G47240,AT3G03050,AT3G03310,AT3G09740,AT3G09840,AT3G12120,AT3G21530,AT3G26830,AT3G48890,AT3G51460,AT3G55360,AT3G60600,AT4G00090,AT4G01320…
GO:0042788	polysomal ribosome	2.58361e-06	5.58777	98	437	14	21026	AT1G02780,AT1G72370,AT2G41840,AT3G04840,AT3G49010,AT3G53870,AT3G62870,AT4G02230,AT4G16720,AT5G02870,AT5G10360,AT5G16130,AT5G41520,AT5G52650
GO:0005829	cytosol	3.07582e-06	5.51204	3402	437	116	21026	AT1G02780,AT1G04410,AT1G10630,AT1G12000,AT1G20260,AT1G20696,AT1G51570,AT1G53310,AT1G53750,AT1G56070,AT1G58380,AT1G65930,AT1G70410,AT1G72370,AT1G74050,AT1G74720,AT1G78900,AT2G19730,AT2G19750,AT2G20140,AT2G25450,AT2G30870,AT2G32730,AT2G38360,AT2G41560,AT2G41840,AT2G42600,AT2G45820,AT2G45960,AT2G47000,AT2G47060,AT2G47110,AT3G01290,AT3G01390,AT3G04120,AT3G04840,AT3G08680,AT3G08710,AT3G08930,AT3G09440…
GO:0005844	polysome	8.12571e-06	5.09014	107	437	14	21026	AT1G02780,AT1G72370,AT2G41840,AT3G04840,AT3G49010,AT3G53870,AT3G62870,AT4G02230,AT4G16720,AT5G02870,AT5G10360,AT5G16130,AT5G41520,AT5G52650
GO:0031226	intrinsic component of plasma membrane	5.05659e-05	4.29614	346	437	24	21026	AT1G11260,AT1G22710,AT1G55350,AT1G71880,AT1G77210,AT2G41560,AT2G45960,AT3G05160,AT3G05165,AT3G06450,AT3G19930,AT3G48740,AT3G57330,AT4G01410,AT4G02050,AT4G02700,AT4G36670,AT4G37640,AT5G13550,AT5G18610,AT5G19600,AT5G27350,AT5G55630,AT5G64740
GO:0022627	cytosolic small ribosomal subunit	9.10746e-05	4.0406	111	437	13	21026	AT1G58380,AT1G72370,AT2G19750,AT2G41840,AT2G47110,AT3G04840,AT3G53870,AT3G62250,AT5G10360,AT5G16130,AT5G18380,AT5G41520,AT5G52650
GO:0033176	proton-transporting V-type ATPase complex	9.44353e-05	4.02487	25	437	7	21026	AT1G20260,AT1G78900,AT2G21410,AT2G28520,AT3G01390,AT3G42050,AT4G39080
GO:0044391	ribosomal subunit	0.000131422	3.88133	339	437	23	21026	AT1G02780,AT1G58380,AT1G72370,AT1G74050,AT2G19730,AT2G19750,AT2G41840,AT2G47110,AT3G04840,AT3G49010,AT3G53020,AT3G53870,AT3G62250,AT3G62870,AT4G02230,AT4G16720,AT4G29410,AT5G02870,AT5G10360,AT5G16130,AT5G18380,AT5G41520,AT5G52650
GO:0016471	vacuolar proton-transporting V-type ATPase complex	0.000149075	3.82659	10	437	5	21026	AT2G21410,AT2G28520,AT3G01390,AT3G42050,AT4G39080
GO:0031201	SNARE complex	0.000223429	3.65086	53	437	9	21026	AT1G04750,AT3G09740,AT3G11820,AT3G52400,AT3G54300,AT4G32150,AT5G08080,AT5G39510,AT5G46860
GO:0005768	endosome	0.000371664	3.42985	470	437	27	21026	AT1G04750,AT1G06890,AT1G09330,AT1G15690,AT1G32050,AT1G51570,AT1G55350,AT2G20990,AT2G28520,AT2G38360,AT3G03050,AT3G18820,AT3G23820,AT3G54300,AT4G15610,AT4G23700,AT4G26550,AT4G32150,AT4G32410,AT5G05170,AT5G16910,AT5G20650,AT5G39510,AT5G44790,AT5G46330,AT5G46860,AT5G52240
GO:0005840	ribosome	0.000531063	3.27485	537	437	29	21026	AT1G02780,AT1G56070,AT1G58380,AT1G72370,AT1G74050,AT2G19730,AT2G19750,AT2G41840,AT2G47110,AT3G04840,AT3G09440,AT3G09840,AT3G49010,AT3G51260,AT3G53020,AT3G53870,AT3G62250,AT3G62870,AT4G02230,AT4G16720,AT4G29410,AT5G02500,AT5G02870,AT5G10360,AT5G16130,AT5G18380,AT5G41520,AT5G52650,AT5G55990
GO:0005802	trans-Golgi network	0.000670236	3.17377	320	437	21	21026	AT1G06890,AT1G09330,AT1G13210,AT1G17500,AT1G32050,AT1G45688,AT2G28520,AT2G38360,AT3G03050,AT3G11820,AT3G23820,AT3G25610,AT4G15610,AT4G26550,AT4G32410,AT5G05170,AT5G08080,AT5G16910,AT5G39510,AT5G44790,AT5G64740
GO:0010008	endosome membrane	0.00154506	2.81106	187	437	15	21026	AT1G04750,AT1G09330,AT1G15690,AT1G32050,AT1G51570,AT1G55350,AT2G20990,AT2G38360,AT3G18820,AT3G54300,AT4G32150,AT5G39510,AT5G46330,AT5G46860,AT5G52240
GO:0015935	small ribosomal subunit	0.00214803	2.66796	147	437	13	21026	AT1G58380,AT1G72370,AT2G19750,AT2G41840,AT2G47110,AT3G04840,AT3G53870,AT3G62250,AT5G10360,AT5G16130,AT5G18380,AT5G41520,AT5G52650
GO:0000220	vacuolar proton-transporting V-type ATPase, V0 domain	0.00597248	2.22384	4	437	3	21026	AT2G21410,AT2G28520,AT4G39080
GO:0031410	cytoplasmic vesicle	0.00919731	2.03634	823	437	35	21026	AT1G04750,AT1G06890,AT1G09330,AT1G14910,AT1G15690,AT1G32050,AT1G45201,AT1G51570,AT1G55350,AT1G75840,AT2G20990,AT2G28520,AT2G38360,AT3G03050,AT3G15580,AT3G18820,AT3G23820,AT3G51460,AT3G54300,AT4G15610,AT4G23700,AT4G26550,AT4G31480,AT4G32150,AT4G32410,AT5G05170,AT5G16910,AT5G20650,AT5G35200,AT5G39510,AT5G44790,AT5G46330,AT5G46860,AT5G52240,AT5G64120
GO:0097708	intracellular vesicle	0.0094234	2.02579	824	437	35	21026	AT1G04750,AT1G06890,AT1G09330,AT1G14910,AT1G15690,AT1G32050,AT1G45201,AT1G51570,AT1G55350,AT1G75840,AT2G20990,AT2G28520,AT2G38360,AT3G03050,AT3G15580,AT3G18820,AT3G23820,AT3G51460,AT3G54300,AT4G15610,AT4G23700,AT4G26550,AT4G31480,AT4G32150,AT4G32410,AT5G05170,AT5G16910,AT5G20650,AT5G35200,AT5G39510,AT5G44790,AT5G46330,AT5G46860,AT5G52240,AT5G64120
GO:0005789	endoplasmic reticulum membrane	0.0118692	1.92558	571	437	27	21026	AT1G16410,AT1G26120,AT1G47290,AT1G51570,AT1G55350,AT2G01470,AT2G26070,AT2G26250,AT2G26300,AT2G27690,AT3G09840,AT3G12120,AT3G51460,AT3G55360,AT3G60600,AT4G01320,AT4G13770,AT4G27500,AT4G28270,AT4G30210,AT4G37640,AT5G39510,AT5G47120,AT5G47200,AT5G48810,AT5G53560,AT5G64440
GO:0098791	Golgi subcompartment	0.0125068	1.90286	419	437	22	21026	AT1G06890,AT1G09330,AT1G13210,AT1G17500,AT1G32050,AT1G45688,AT2G28520,AT2G38360,AT3G03050,AT3G11820,AT3G23820,AT3G25610,AT4G15610,AT4G26550,AT4G32410,AT5G05170,AT5G08080,AT5G16910,AT5G22740,AT5G39510,AT5G44790,AT5G64740
GO:0042175	nuclear outer membrane-endoplasmic reticulum membrane network	0.0133363	1.87496	575	437	27	21026	AT1G16410,AT1G26120,AT1G47290,AT1G51570,AT1G55350,AT2G01470,AT2G26070,AT2G26250,AT2G26300,AT2G27690,AT3G09840,AT3G12120,AT3G51460,AT3G55360,AT3G60600,AT4G01320,AT4G13770,AT4G27500,AT4G28270,AT4G30210,AT4G37640,AT5G39510,AT5G47120,AT5G47200,AT5G48810,AT5G53560,AT5G64440
GO:0031982	vesicle	0.0261892	1.58188	903	437	36	21026	AT1G04750,AT1G06890,AT1G09330,AT1G14910,AT1G15690,AT1G32050,AT1G45201,AT1G51570,AT1G55350,AT1G70940,AT1G75840,AT2G20990,AT2G28520,AT2G38360,AT3G03050,AT3G15580,AT3G18820,AT3G23820,AT3G51460,AT3G54300,AT4G15610,AT4G23700,AT4G26550,AT4G31480,AT4G32150,AT4G32410,AT5G05170,AT5G16910,AT5G20650,AT5G35200,AT5G39510,AT5G44790,AT5G46330,AT5G46860,AT5G52240,AT5G64120
GO:0033180	proton-transporting V-type ATPase, V1 domain	0.049874	1.30213	7	437	3	21026	AT1G20260,AT1G78900,AT3G42050
GO: Molecular Function
Term ID	Term Name	P-value	-log10 (P)	Term Size	Query Size	Intersection Size	Effective Domain Size	Intersections
GO:0035639	purine ribonucleoside triphosphate binding	4.83186e-33	32.3159	2710	407	150	21106	AT1G02520,AT1G04820,AT1G06700,AT1G09970,AT1G10630,AT1G11050,AT1G11300,AT1G11330,AT1G11350,AT1G12000,AT1G13210,AT1G15210,AT1G17500,AT1G20260,AT1G21250,AT1G21270,AT1G25390,AT1G27190,AT1G28440,AT1G30400,AT1G30570,AT1G31420,AT1G34300,AT1G48480,AT1G51500,AT1G51800,AT1G52310,AT1G53750,AT1G56070,AT1G56145,AT1G59870,AT1G61380,AT1G61550,AT1G63500,AT1G65950,AT1G66150,AT1G73220,AT1G75840,AT1G78870,AT1G78900…
GO:0005524	ATP binding	1.16799e-32	31.9326	2437	407	141	21106	AT1G02520,AT1G06700,AT1G09970,AT1G11050,AT1G11300,AT1G11330,AT1G11350,AT1G12000,AT1G13210,AT1G15210,AT1G17500,AT1G20260,AT1G21250,AT1G21270,AT1G25390,AT1G27190,AT1G28440,AT1G30400,AT1G30570,AT1G31420,AT1G34300,AT1G48480,AT1G51500,AT1G51800,AT1G52310,AT1G53750,AT1G56145,AT1G59870,AT1G61380,AT1G61550,AT1G63500,AT1G65950,AT1G66150,AT1G73220,AT1G78870,AT1G78900,AT1G79410,AT1G80870,AT2G01820,AT2G04350…
GO:0032553	ribonucleotide binding	1.4275e-31	30.8454	2858	407	152	21106	AT1G02520,AT1G04820,AT1G06700,AT1G09970,AT1G10630,AT1G11050,AT1G11300,AT1G11330,AT1G11350,AT1G12000,AT1G13210,AT1G15210,AT1G17500,AT1G20260,AT1G21250,AT1G21270,AT1G25390,AT1G27190,AT1G28440,AT1G30400,AT1G30570,AT1G31420,AT1G34300,AT1G48480,AT1G51500,AT1G51800,AT1G52310,AT1G53750,AT1G56070,AT1G56145,AT1G59870,AT1G61380,AT1G61550,AT1G63500,AT1G65950,AT1G66150,AT1G72910,AT1G73220,AT1G75840,AT1G78870…
GO:0032555	purine ribonucleotide binding	1.74286e-31	30.7587	2829	407	151	21106	AT1G02520,AT1G04820,AT1G06700,AT1G09970,AT1G10630,AT1G11050,AT1G11300,AT1G11330,AT1G11350,AT1G12000,AT1G13210,AT1G15210,AT1G17500,AT1G20260,AT1G21250,AT1G21270,AT1G25390,AT1G27190,AT1G28440,AT1G30400,AT1G30570,AT1G31420,AT1G34300,AT1G48480,AT1G51500,AT1G51800,AT1G52310,AT1G53750,AT1G56070,AT1G56145,AT1G59870,AT1G61380,AT1G61550,AT1G63500,AT1G65950,AT1G66150,AT1G72910,AT1G73220,AT1G75840,AT1G78870…
GO:0017076	purine nucleotide binding	2.3191e-31	30.6347	2836	407	151	21106	AT1G02520,AT1G04820,AT1G06700,AT1G09970,AT1G10630,AT1G11050,AT1G11300,AT1G11330,AT1G11350,AT1G12000,AT1G13210,AT1G15210,AT1G17500,AT1G20260,AT1G21250,AT1G21270,AT1G25390,AT1G27190,AT1G28440,AT1G30400,AT1G30570,AT1G31420,AT1G34300,AT1G48480,AT1G51500,AT1G51800,AT1G52310,AT1G53750,AT1G56070,AT1G56145,AT1G59870,AT1G61380,AT1G61550,AT1G63500,AT1G65950,AT1G66150,AT1G72910,AT1G73220,AT1G75840,AT1G78870…
GO:0032559	adenyl ribonucleotide binding	4.9009e-31	30.3097	2554	407	142	21106	AT1G02520,AT1G06700,AT1G09970,AT1G11050,AT1G11300,AT1G11330,AT1G11350,AT1G12000,AT1G13210,AT1G15210,AT1G17500,AT1G20260,AT1G21250,AT1G21270,AT1G25390,AT1G27190,AT1G28440,AT1G30400,AT1G30570,AT1G31420,AT1G34300,AT1G48480,AT1G51500,AT1G51800,AT1G52310,AT1G53750,AT1G56145,AT1G59870,AT1G61380,AT1G61550,AT1G63500,AT1G65950,AT1G66150,AT1G72910,AT1G73220,AT1G78870,AT1G78900,AT1G79410,AT1G80870,AT2G01820…
GO:0030554	adenyl nucleotide binding	6.33906e-31	30.198	2560	407	142	21106	AT1G02520,AT1G06700,AT1G09970,AT1G11050,AT1G11300,AT1G11330,AT1G11350,AT1G12000,AT1G13210,AT1G15210,AT1G17500,AT1G20260,AT1G21250,AT1G21270,AT1G25390,AT1G27190,AT1G28440,AT1G30400,AT1G30570,AT1G31420,AT1G34300,AT1G48480,AT1G51500,AT1G51800,AT1G52310,AT1G53750,AT1G56145,AT1G59870,AT1G61380,AT1G61550,AT1G63500,AT1G65950,AT1G66150,AT1G72910,AT1G73220,AT1G78870,AT1G78900,AT1G79410,AT1G80870,AT2G01820…
GO:0097367	carbohydrate derivative binding	7.75163e-31	30.1106	2900	407	152	21106	AT1G02520,AT1G04820,AT1G06700,AT1G09970,AT1G10630,AT1G11050,AT1G11300,AT1G11330,AT1G11350,AT1G12000,AT1G13210,AT1G15210,AT1G17500,AT1G20260,AT1G21250,AT1G21270,AT1G25390,AT1G27190,AT1G28440,AT1G30400,AT1G30570,AT1G31420,AT1G34300,AT1G48480,AT1G51500,AT1G51800,AT1G52310,AT1G53750,AT1G56070,AT1G56145,AT1G59870,AT1G61380,AT1G61550,AT1G63500,AT1G65950,AT1G66150,AT1G72910,AT1G73220,AT1G75840,AT1G78870…
GO:0008144	drug binding	4.81766e-30	29.3172	2608	407	142	21106	AT1G02520,AT1G06700,AT1G09970,AT1G11050,AT1G11300,AT1G11330,AT1G11350,AT1G12000,AT1G13210,AT1G15210,AT1G17500,AT1G20260,AT1G21250,AT1G21270,AT1G25390,AT1G27190,AT1G28440,AT1G30400,AT1G30570,AT1G31420,AT1G34300,AT1G48480,AT1G51500,AT1G51800,AT1G52310,AT1G53750,AT1G56145,AT1G59870,AT1G61380,AT1G61550,AT1G63500,AT1G65950,AT1G66150,AT1G73220,AT1G78870,AT1G78900,AT1G79410,AT1G80870,AT2G01820,AT2G04350…
GO:1901265	nucleoside phosphate binding	9.8266e-30	29.0076	3175	407	158	21106	AT1G02520,AT1G04820,AT1G06700,AT1G09970,AT1G10630,AT1G11050,AT1G11300,AT1G11330,AT1G11350,AT1G12000,AT1G13210,AT1G15210,AT1G17500,AT1G20260,AT1G21250,AT1G21270,AT1G25390,AT1G27190,AT1G28440,AT1G30400,AT1G30570,AT1G31420,AT1G34300,AT1G48480,AT1G51500,AT1G51800,AT1G52310,AT1G53750,AT1G56070,AT1G56145,AT1G59870,AT1G61380,AT1G61550,AT1G63500,AT1G65930,AT1G65950,AT1G66150,AT1G72910,AT1G73220,AT1G75840…
GO:0000166	nucleotide binding	9.8266e-30	29.0076	3175	407	158	21106	AT1G02520,AT1G04820,AT1G06700,AT1G09970,AT1G10630,AT1G11050,AT1G11300,AT1G11330,AT1G11350,AT1G12000,AT1G13210,AT1G15210,AT1G17500,AT1G20260,AT1G21250,AT1G21270,AT1G25390,AT1G27190,AT1G28440,AT1G30400,AT1G30570,AT1G31420,AT1G34300,AT1G48480,AT1G51500,AT1G51800,AT1G52310,AT1G53750,AT1G56070,AT1G56145,AT1G59870,AT1G61380,AT1G61550,AT1G63500,AT1G65930,AT1G65950,AT1G66150,AT1G72910,AT1G73220,AT1G75840…
GO:0043168	anion binding	1.48004e-27	26.8297	3387	407	160	21106	AT1G02520,AT1G04820,AT1G06700,AT1G09970,AT1G10630,AT1G11050,AT1G11300,AT1G11330,AT1G11350,AT1G12000,AT1G13210,AT1G14910,AT1G15210,AT1G17500,AT1G20260,AT1G21250,AT1G21270,AT1G25390,AT1G27190,AT1G28440,AT1G30400,AT1G30570,AT1G31420,AT1G34300,AT1G48480,AT1G51500,AT1G51800,AT1G52310,AT1G53750,AT1G56070,AT1G56145,AT1G59870,AT1G61380,AT1G61550,AT1G63500,AT1G65950,AT1G66150,AT1G72910,AT1G73220,AT1G75840…
GO:0004672	protein kinase activity	1.49104e-27	26.8265	1180	407	90	21106	AT1G06700,AT1G09970,AT1G11050,AT1G11300,AT1G11330,AT1G11350,AT1G21250,AT1G21270,AT1G25390,AT1G27190,AT1G28440,AT1G30570,AT1G31420,AT1G34300,AT1G48480,AT1G51800,AT1G52310,AT1G56145,AT1G61380,AT1G61550,AT1G63500,AT1G65950,AT1G66150,AT1G80870,AT2G01820,AT2G13800,AT2G17220,AT2G19130,AT2G23200,AT2G23950,AT2G26330,AT2G26730,AT2G30740,AT2G36570,AT2G37050,AT2G37710,AT2G39660,AT2G47060,AT3G02130,AT3G08680…
GO:0036094	small molecule binding	7.29528e-27	26.137	3397	407	159	21106	AT1G02520,AT1G04820,AT1G06700,AT1G09970,AT1G10630,AT1G11050,AT1G11300,AT1G11330,AT1G11350,AT1G12000,AT1G13210,AT1G15210,AT1G17500,AT1G20260,AT1G21250,AT1G21270,AT1G25390,AT1G27190,AT1G28440,AT1G30400,AT1G30570,AT1G31420,AT1G34300,AT1G48480,AT1G51500,AT1G51800,AT1G52310,AT1G53750,AT1G56070,AT1G56145,AT1G59870,AT1G61380,AT1G61550,AT1G63500,AT1G65930,AT1G65950,AT1G66150,AT1G72910,AT1G73220,AT1G75840…
GO:0022804	active transmembrane transporter activity	1.66619e-26	25.7783	586	407	63	21106	AT1G02520,AT1G06890,AT1G11260,AT1G12110,AT1G15210,AT1G15690,AT1G22710,AT1G30400,AT1G47530,AT1G51500,AT1G53210,AT1G59870,AT1G71140,AT1G71880,AT1G77210,AT1G78900,AT2G02040,AT2G13610,AT2G18960,AT2G19110,AT2G21410,AT2G26910,AT2G27810,AT2G28070,AT2G28520,AT2G36380,AT2G36910,AT2G38940,AT2G41560,AT2G47000,AT3G01390,AT3G05160,AT3G05165,AT3G06450,AT3G16180,AT3G19930,AT3G23560,AT3G28860,AT3G42050,AT3G53480…
GO:0004674	protein serine/threonine kinase activity	2.98598e-25	24.5249	934	407	77	21106	AT1G06700,AT1G09970,AT1G11050,AT1G11300,AT1G11330,AT1G11350,AT1G21250,AT1G21270,AT1G25390,AT1G28440,AT1G30570,AT1G31420,AT1G34300,AT1G51800,AT1G52310,AT1G56145,AT1G61380,AT1G61550,AT1G63500,AT1G66150,AT1G80870,AT2G01820,AT2G13800,AT2G17220,AT2G19130,AT2G23200,AT2G23950,AT2G26330,AT2G30740,AT2G37710,AT2G39660,AT2G47060,AT3G02130,AT3G14350,AT3G14840,AT3G17410,AT3G20410,AT3G21630,AT3G24550,AT3G45780…
GO:0016773	phosphotransferase activity, alcohol group as acceptor	8.70731e-25	24.0601	1341	407	92	21106	AT1G06700,AT1G09970,AT1G11050,AT1G11300,AT1G11330,AT1G11350,AT1G12000,AT1G21250,AT1G21270,AT1G25390,AT1G27190,AT1G28440,AT1G30570,AT1G31420,AT1G34300,AT1G48480,AT1G51800,AT1G52310,AT1G56145,AT1G61380,AT1G61550,AT1G63500,AT1G65950,AT1G66150,AT1G80870,AT2G01820,AT2G13800,AT2G17220,AT2G19130,AT2G23200,AT2G23950,AT2G26330,AT2G26730,AT2G30740,AT2G36570,AT2G37050,AT2G37710,AT2G39660,AT2G47060,AT3G02130…
GO:0016301	kinase activity	7.72828e-24	23.1119	1553	407	98	21106	AT1G06700,AT1G09970,AT1G11050,AT1G11300,AT1G11330,AT1G11350,AT1G12000,AT1G12330,AT1G21250,AT1G21270,AT1G25390,AT1G27190,AT1G28440,AT1G30570,AT1G31420,AT1G34300,AT1G48480,AT1G51800,AT1G52310,AT1G56145,AT1G61380,AT1G61550,AT1G63500,AT1G64340,AT1G65950,AT1G66150,AT1G80870,AT2G01820,AT2G13800,AT2G17220,AT2G19130,AT2G23200,AT2G23950,AT2G26330,AT2G26730,AT2G30740,AT2G36570,AT2G37050,AT2G37710,AT2G39660…
GO:0022857	transmembrane transporter activity	1.00909e-23	22.9961	1221	407	86	21106	AT1G02520,AT1G06890,AT1G11260,AT1G12110,AT1G15210,AT1G15690,AT1G22710,AT1G23080,AT1G30360,AT1G30400,AT1G32090,AT1G47530,AT1G51500,AT1G53210,AT1G58030,AT1G59870,AT1G63010,AT1G70940,AT1G71140,AT1G71880,AT1G73220,AT1G75500,AT1G77210,AT1G78900,AT1G79410,AT2G02040,AT2G13610,AT2G18960,AT2G19110,AT2G21410,AT2G26910,AT2G27810,AT2G28070,AT2G28520,AT2G36380,AT2G36910,AT2G37170,AT2G38940,AT2G41560,AT2G45960…
GO:0005215	transporter activity	3.01031e-23	22.5214	1323	407	89	21106	AT1G02520,AT1G06890,AT1G11260,AT1G12110,AT1G13210,AT1G15210,AT1G15690,AT1G17500,AT1G22710,AT1G23080,AT1G30360,AT1G30400,AT1G32090,AT1G47530,AT1G51500,AT1G53210,AT1G58030,AT1G59870,AT1G63010,AT1G70940,AT1G71140,AT1G71880,AT1G73220,AT1G75500,AT1G77210,AT1G78900,AT1G79410,AT2G02040,AT2G13610,AT2G18960,AT2G19110,AT2G21410,AT2G26910,AT2G27810,AT2G28070,AT2G28520,AT2G36380,AT2G36910,AT2G37170,AT2G38940…
GO:0022853	active ion transmembrane transporter activity	5.87615e-20	19.2309	276	407	39	21106	AT1G11260,AT1G15690,AT1G22710,AT1G30400,AT1G53210,AT1G71880,AT1G77210,AT1G78900,AT2G02040,AT2G18960,AT2G19110,AT2G21410,AT2G27810,AT2G28520,AT2G41560,AT3G01390,AT3G05160,AT3G05165,AT3G06450,AT3G16180,AT3G19930,AT3G42050,AT3G54140,AT3G57330,AT4G02050,AT4G02700,AT4G23700,AT4G30190,AT4G36670,AT4G37640,AT4G39080,AT5G13550,AT5G19600,AT5G27350,AT5G44790,AT5G46050,AT5G57350,AT5G62670,AT5G62680
GO:0016772	transferase activity, transferring phosphorus-containing groups	2.90353e-18	17.5371	1879	407	99	21106	AT1G06700,AT1G09970,AT1G11050,AT1G11300,AT1G11330,AT1G11350,AT1G12000,AT1G12330,AT1G21250,AT1G21270,AT1G25390,AT1G27190,AT1G28440,AT1G30570,AT1G31420,AT1G34300,AT1G48480,AT1G51800,AT1G52310,AT1G56145,AT1G61380,AT1G61550,AT1G63500,AT1G64340,AT1G65950,AT1G66150,AT1G80870,AT2G01820,AT2G13800,AT2G17220,AT2G19130,AT2G23200,AT2G23950,AT2G26330,AT2G26730,AT2G30740,AT2G36570,AT2G37050,AT2G37710,AT2G39660…
GO:0043167	ion binding	3.77604e-18	17.423	6503	407	215	21106	AT1G02520,AT1G04820,AT1G06700,AT1G09970,AT1G10630,AT1G11050,AT1G11300,AT1G11330,AT1G11350,AT1G12000,AT1G12760,AT1G13210,AT1G14910,AT1G15210,AT1G15690,AT1G16410,AT1G17145,AT1G17500,AT1G20260,AT1G21250,AT1G21270,AT1G22280,AT1G22500,AT1G25390,AT1G27190,AT1G28440,AT1G30400,AT1G30570,AT1G31420,AT1G34300,AT1G48480,AT1G51500,AT1G51800,AT1G52310,AT1G53210,AT1G53750,AT1G56070,AT1G56145,AT1G59870,AT1G61380…
GO:0042626	ATPase-coupled transmembrane transporter activity	7.46813e-18	17.1268	184	407	31	21106	AT1G02520,AT1G15210,AT1G30400,AT1G51500,AT1G59870,AT1G78900,AT2G13610,AT2G18960,AT2G19110,AT2G21410,AT2G26910,AT2G28070,AT2G28520,AT2G36380,AT2G36910,AT2G41560,AT2G47000,AT3G01390,AT3G28860,AT3G42050,AT3G53480,AT3G55130,AT3G57330,AT4G30190,AT4G37640,AT4G39080,AT5G06530,AT5G39040,AT5G44790,AT5G57350,AT5G62670
GO:0015399	primary active transmembrane transporter activity	2.64142e-17	16.5782	207	407	32	21106	AT1G02520,AT1G15210,AT1G15690,AT1G30400,AT1G51500,AT1G59870,AT1G78900,AT2G13610,AT2G18960,AT2G19110,AT2G21410,AT2G26910,AT2G28070,AT2G28520,AT2G36380,AT2G36910,AT2G41560,AT2G47000,AT3G01390,AT3G28860,AT3G42050,AT3G53480,AT3G55130,AT3G57330,AT4G30190,AT4G37640,AT4G39080,AT5G06530,AT5G39040,AT5G44790,AT5G57350,AT5G62670
GO:0015318	inorganic molecular entity transmembrane transporter activity	2.93284e-17	16.5327	718	407	57	21106	AT1G11260,AT1G12110,AT1G15690,AT1G22710,AT1G30360,AT1G30400,AT1G32090,AT1G53210,AT1G59870,AT1G63010,AT1G71880,AT1G77210,AT1G78900,AT2G02040,AT2G18960,AT2G19110,AT2G21410,AT2G27810,AT2G28520,AT2G37170,AT2G38940,AT2G41560,AT2G45960,AT2G46800,AT3G01390,AT3G05160,AT3G05165,AT3G06450,AT3G16180,AT3G19930,AT3G42050,AT3G53420,AT3G54140,AT3G57330,AT4G02050,AT4G02700,AT4G04340,AT4G16370,AT4G23640,AT4G23700…
GO:0022890	inorganic cation transmembrane transporter activity	4.4038e-15	14.3562	462	407	43	21106	AT1G11260,AT1G15690,AT1G22710,AT1G30360,AT1G32090,AT1G53210,AT1G59870,AT1G71880,AT1G77210,AT1G78900,AT2G02040,AT2G18960,AT2G19110,AT2G21410,AT2G27810,AT2G28520,AT2G41560,AT2G46800,AT3G01390,AT3G05160,AT3G05165,AT3G16180,AT3G19930,AT3G42050,AT3G54140,AT3G57330,AT4G02050,AT4G04340,AT4G16370,AT4G23640,AT4G23700,AT4G30190,AT4G36670,AT4G37640,AT4G39080,AT5G20650,AT5G27350,AT5G44790,AT5G46050,AT5G55630…
GO:0015075	ion transmembrane transporter activity	7.26289e-15	14.1389	731	407	54	21106	AT1G06890,AT1G11260,AT1G12110,AT1G15690,AT1G22710,AT1G30360,AT1G30400,AT1G32090,AT1G53210,AT1G59870,AT1G63010,AT1G71880,AT1G73220,AT1G77210,AT1G78900,AT2G02040,AT2G18960,AT2G19110,AT2G21410,AT2G27810,AT2G28520,AT2G41560,AT2G46800,AT3G01390,AT3G05160,AT3G05165,AT3G06450,AT3G16180,AT3G19930,AT3G42050,AT3G54140,AT3G57330,AT4G02050,AT4G02700,AT4G04340,AT4G16370,AT4G23640,AT4G23700,AT4G30190,AT4G36670…
GO:0008324	cation transmembrane transporter activity	1.27792e-14	13.8935	498	407	44	21106	AT1G11260,AT1G15690,AT1G22710,AT1G30360,AT1G32090,AT1G53210,AT1G59870,AT1G71880,AT1G73220,AT1G77210,AT1G78900,AT2G02040,AT2G18960,AT2G19110,AT2G21410,AT2G27810,AT2G28520,AT2G41560,AT2G46800,AT3G01390,AT3G05160,AT3G05165,AT3G16180,AT3G19930,AT3G42050,AT3G54140,AT3G57330,AT4G02050,AT4G04340,AT4G16370,AT4G23640,AT4G23700,AT4G30190,AT4G36670,AT4G37640,AT4G39080,AT5G20650,AT5G27350,AT5G44790,AT5G46050…
GO:0019199	transmembrane receptor protein kinase activity	4.32246e-13	12.3643	196	407	27	21106	AT1G06700,AT1G52310,AT1G66150,AT1G80870,AT2G01820,AT2G13800,AT2G23950,AT2G26330,AT2G30740,AT2G37710,AT2G47060,AT3G14350,AT3G17410,AT3G21630,AT3G24550,AT3G53380,AT3G59110,AT3G59350,AT4G21380,AT4G22130,AT5G10290,AT5G13160,AT5G18610,AT5G20480,AT5G42440,AT5G46080,AT5G46330
GO:0038023	signaling receptor activity	2.40542e-12	11.6188	284	407	31	21106	AT1G06700,AT1G09970,AT1G52310,AT1G61380,AT1G66150,AT1G80870,AT2G01820,AT2G13800,AT2G23950,AT2G26330,AT2G30740,AT2G37710,AT2G47060,AT3G14350,AT3G17410,AT3G21630,AT3G24550,AT3G45780,AT3G53380,AT3G59110,AT3G59350,AT4G21380,AT4G22130,AT4G38630,AT5G10290,AT5G13160,AT5G18610,AT5G20480,AT5G42440,AT5G46080,AT5G46330
GO:0042625	ATPase-coupled ion transmembrane transporter activity	1.59524e-11	10.7972	63	407	16	21106	AT1G30400,AT1G78900,AT2G18960,AT2G19110,AT2G21410,AT2G28520,AT2G41560,AT3G01390,AT3G42050,AT3G57330,AT4G30190,AT4G37640,AT4G39080,AT5G44790,AT5G57350,AT5G62670
GO:0004888	transmembrane signaling receptor activity	2.14057e-11	10.6695	229	407	27	21106	AT1G06700,AT1G52310,AT1G66150,AT1G80870,AT2G01820,AT2G13800,AT2G23950,AT2G26330,AT2G30740,AT2G37710,AT2G47060,AT3G14350,AT3G17410,AT3G21630,AT3G24550,AT3G53380,AT3G59110,AT3G59350,AT4G21380,AT4G22130,AT5G10290,AT5G13160,AT5G18610,AT5G20480,AT5G42440,AT5G46080,AT5G46330
GO:0140096	catalytic activity, acting on a protein	2.2735e-11	10.6433	2869	407	112	21106	AT1G06700,AT1G09970,AT1G11050,AT1G11300,AT1G11330,AT1G11350,AT1G12760,AT1G14200,AT1G21250,AT1G21270,AT1G22280,AT1G22500,AT1G25390,AT1G26120,AT1G27190,AT1G28440,AT1G30570,AT1G31420,AT1G34300,AT1G48480,AT1G51800,AT1G52310,AT1G55350,AT1G56145,AT1G61380,AT1G61550,AT1G63500,AT1G65950,AT1G66150,AT1G76390,AT1G78870,AT1G80870,AT2G01820,AT2G13800,AT2G17220,AT2G19130,AT2G23200,AT2G23950,AT2G25070,AT2G26330…
GO:0004675	transmembrane receptor protein serine/threonine kinase activity	3.59403e-11	10.4444	180	407	24	21106	AT1G06700,AT1G52310,AT1G66150,AT1G80870,AT2G01820,AT2G13800,AT2G23950,AT2G30740,AT2G37710,AT2G47060,AT3G14350,AT3G17410,AT3G24550,AT3G53380,AT3G59110,AT3G59350,AT4G21380,AT4G22130,AT5G10290,AT5G13160,AT5G18610,AT5G42440,AT5G46080,AT5G46330
GO:0060089	molecular transducer activity	3.77878e-11	10.4226	314	407	31	21106	AT1G06700,AT1G09970,AT1G52310,AT1G61380,AT1G66150,AT1G80870,AT2G01820,AT2G13800,AT2G23950,AT2G26330,AT2G30740,AT2G37710,AT2G47060,AT3G14350,AT3G17410,AT3G21630,AT3G24550,AT3G45780,AT3G53380,AT3G59110,AT3G59350,AT4G21380,AT4G22130,AT4G38630,AT5G10290,AT5G13160,AT5G18610,AT5G20480,AT5G42440,AT5G46080,AT5G46330
GO:0015078	proton transmembrane transporter activity	3.97553e-11	10.4006	254	407	28	21106	AT1G11260,AT1G15690,AT1G22710,AT1G53210,AT1G71880,AT1G77210,AT1G78900,AT2G02040,AT2G18960,AT2G21410,AT2G28520,AT3G01390,AT3G05160,AT3G05165,AT3G16180,AT3G19930,AT3G42050,AT3G54140,AT4G02050,AT4G23700,AT4G30190,AT4G36670,AT4G39080,AT5G27350,AT5G46050,AT5G57350,AT5G62670,AT5G62680
GO:0015293	symporter activity	5.88599e-11	10.2302	167	407	23	21106	AT1G11260,AT1G12110,AT1G22710,AT1G71880,AT1G77210,AT2G02040,AT2G27810,AT2G38940,AT3G05160,AT3G05165,AT3G16180,AT3G19930,AT3G54140,AT4G02050,AT4G02700,AT4G36670,AT5G13550,AT5G19600,AT5G27350,AT5G43350,AT5G43360,AT5G46050,AT5G62680
GO:0015077	monovalent inorganic cation transmembrane transporter activity	6.83694e-11	10.1651	300	407	30	21106	AT1G11260,AT1G15690,AT1G22710,AT1G53210,AT1G71880,AT1G77210,AT1G78900,AT2G02040,AT2G18960,AT2G21410,AT2G28520,AT3G01390,AT3G05160,AT3G05165,AT3G16180,AT3G19930,AT3G42050,AT3G54140,AT4G02050,AT4G23640,AT4G23700,AT4G30190,AT4G36670,AT4G39080,AT5G27350,AT5G46050,AT5G55630,AT5G57350,AT5G62670,AT5G62680
GO:0019829	ATPase-coupled cation transmembrane transporter activity	1.29234e-10	9.88862	60	407	15	21106	AT1G78900,AT2G18960,AT2G19110,AT2G21410,AT2G28520,AT2G41560,AT3G01390,AT3G42050,AT3G57330,AT4G30190,AT4G37640,AT4G39080,AT5G44790,AT5G57350,AT5G62670
GO:0097159	organic cyclic compound binding	4.99877e-09	8.30114	7585	407	212	21106	AT1G02520,AT1G02780,AT1G04820,AT1G06700,AT1G09970,AT1G10630,AT1G11050,AT1G11300,AT1G11330,AT1G11350,AT1G12000,AT1G13210,AT1G15210,AT1G16410,AT1G17500,AT1G20260,AT1G20696,AT1G21250,AT1G21270,AT1G25390,AT1G27190,AT1G28440,AT1G30400,AT1G30570,AT1G31420,AT1G34300,AT1G48480,AT1G51500,AT1G51800,AT1G52310,AT1G52740,AT1G53750,AT1G56070,AT1G56145,AT1G58380,AT1G59870,AT1G61380,AT1G61550,AT1G63500,AT1G64950…
GO:0015291	secondary active transmembrane transporter activity	5.03614e-09	8.2979	378	407	31	21106	AT1G06890,AT1G11260,AT1G12110,AT1G22710,AT1G47530,AT1G53210,AT1G71140,AT1G71880,AT1G77210,AT2G02040,AT2G27810,AT2G38940,AT3G05160,AT3G05165,AT3G06450,AT3G16180,AT3G19930,AT3G23560,AT3G54140,AT4G02050,AT4G02700,AT4G23700,AT4G36670,AT5G10420,AT5G13550,AT5G19600,AT5G27350,AT5G43350,AT5G43360,AT5G46050,AT5G62680
GO:1901363	heterocyclic compound binding	1.37078e-08	7.86303	7560	407	210	21106	AT1G02520,AT1G02780,AT1G04820,AT1G06700,AT1G09970,AT1G10630,AT1G11050,AT1G11300,AT1G11330,AT1G11350,AT1G12000,AT1G13210,AT1G15210,AT1G16410,AT1G17500,AT1G20260,AT1G20696,AT1G21250,AT1G21270,AT1G25390,AT1G27190,AT1G28440,AT1G30400,AT1G30570,AT1G31420,AT1G34300,AT1G48480,AT1G51500,AT1G51800,AT1G52310,AT1G52740,AT1G53750,AT1G56070,AT1G56145,AT1G58380,AT1G59870,AT1G61380,AT1G61550,AT1G63500,AT1G64950…
GO:0009678	pyrophosphate hydrolysis-driven proton transmembrane transporter activity	1.89486e-07	6.72242	44	407	11	21106	AT1G15690,AT1G78900,AT2G18960,AT2G21410,AT2G28520,AT3G01390,AT3G42050,AT4G30190,AT4G39080,AT5G57350,AT5G62670
GO:0015294	solute:cation symporter activity	3.39279e-07	6.46944	117	407	16	21106	AT1G11260,AT1G22710,AT1G71880,AT1G77210,AT2G02040,AT2G27810,AT3G05160,AT3G05165,AT3G16180,AT3G19930,AT3G54140,AT4G02050,AT4G36670,AT5G27350,AT5G46050,AT5G62680
GO:0010329	auxin efflux transmembrane transporter activity	4.09043e-07	6.38823	19	407	8	21106	AT1G02520,AT1G23080,AT1G70940,AT2G36910,AT2G47000,AT3G28860,AT3G53480,AT5G57090
GO:0016740	transferase activity	7.84657e-07	6.10532	4412	407	136	21106	AT1G01610,AT1G06700,AT1G09970,AT1G11050,AT1G11300,AT1G11330,AT1G11350,AT1G12000,AT1G12330,AT1G12760,AT1G14200,AT1G16690,AT1G17145,AT1G20330,AT1G21250,AT1G21270,AT1G22500,AT1G25390,AT1G27190,AT1G28440,AT1G30570,AT1G31420,AT1G34300,AT1G48480,AT1G51570,AT1G51800,AT1G52310,AT1G55450,AT1G56145,AT1G61380,AT1G61550,AT1G63500,AT1G64340,AT1G65950,AT1G66150,AT1G76390,AT1G77660,AT1G78870,AT1G80870,AT2G01735…
GO:0015662	ion transmembrane transporter activity, phosphorylative mechanism	1.52883e-06	5.81564	41	407	10	21106	AT2G18960,AT2G19110,AT2G41560,AT3G01390,AT3G57330,AT4G30190,AT4G37640,AT5G44790,AT5G57350,AT5G62670
GO:0080161	auxin transmembrane transporter activity	1.64493e-06	5.78385	22	407	8	21106	AT1G02520,AT1G23080,AT1G70940,AT2G36910,AT2G47000,AT3G28860,AT3G53480,AT5G57090
GO:0015295	solute:proton symporter activity	1.73565e-06	5.76054	113	407	15	21106	AT1G11260,AT1G22710,AT1G71880,AT1G77210,AT2G02040,AT3G05160,AT3G05165,AT3G16180,AT3G19930,AT3G54140,AT4G02050,AT4G36670,AT5G27350,AT5G46050,AT5G62680
GO:0044389	ubiquitin-like protein ligase binding	3.18631e-06	5.49671	70	407	12	21106	AT1G11350,AT1G55060,AT1G61380,AT1G65350,AT2G35635,AT2G47110,AT3G53420,AT3G62250,AT4G21380,AT4G27300,AT4G32300,AT5G55160
GO:0015562	efflux transmembrane transporter activity	4.21828e-06	5.37486	34	407	9	21106	AT1G02520,AT1G23080,AT1G70940,AT2G36910,AT2G47000,AT3G06450,AT3G28860,AT3G53480,AT5G57090
GO:0031625	ubiquitin protein ligase binding	9.19833e-06	5.03629	62	407	11	21106	AT1G11350,AT1G55060,AT1G61380,AT1G65350,AT2G35635,AT2G47110,AT3G53420,AT3G62250,AT4G21380,AT4G27300,AT4G32300
GO:0005351	carbohydrate:proton symporter activity	4.47332e-05	4.34937	57	407	10	21106	AT1G11260,AT1G22710,AT1G71880,AT1G77210,AT3G05160,AT3G05165,AT3G19930,AT4G02050,AT4G36670,AT5G27350
GO:0005402	carbohydrate:cation symporter activity	4.47332e-05	4.34937	57	407	10	21106	AT1G11260,AT1G22710,AT1G71880,AT1G77210,AT3G05160,AT3G05165,AT3G19930,AT4G02050,AT4G36670,AT5G27350
GO:0000149	SNARE binding	9.33269e-05	4.02999	77	407	11	21106	AT1G04750,AT1G14910,AT3G09740,AT3G11820,AT3G52400,AT3G54300,AT4G32150,AT5G08080,AT5G35200,AT5G39510,AT5G46860
GO:0005516	calmodulin binding	0.000132551	3.87762	223	407	18	21106	AT1G11300,AT1G11330,AT1G11350,AT1G30400,AT1G34300,AT1G61380,AT1G61550,AT2G19130,AT2G41560,AT3G20410,AT3G57330,AT4G04720,AT4G21380,AT4G27300,AT4G32300,AT4G37640,AT5G62390,AT5G66210
GO:0005484	SNAP receptor activity	0.000357538	3.44668	55	407	9	21106	AT1G04750,AT3G09740,AT3G11820,AT3G52400,AT3G54300,AT4G32150,AT5G08080,AT5G39510,AT5G46860
GO:0015144	carbohydrate transmembrane transporter activity	0.000369799	3.43203	88	407	11	21106	AT1G11260,AT1G22710,AT1G71880,AT1G77210,AT3G05160,AT3G05165,AT3G19930,AT3G48740,AT4G02050,AT4G36670,AT5G27350
GO:0019899	enzyme binding	0.000759353	3.11956	536	407	28	21106	AT1G06700,AT1G11350,AT1G55060,AT1G61380,AT1G65350,AT1G75840,AT1G78900,AT2G01470,AT2G21410,AT2G26300,AT2G28520,AT2G30740,AT2G35635,AT2G47110,AT3G09440,AT3G53420,AT3G59350,AT3G62250,AT4G04720,AT4G21380,AT4G27300,AT4G28270,AT4G32300,AT4G39080,AT5G02500,AT5G55160,AT5G55990,AT5G62740
[truncated: 141 more rows]

## Sheet: Table S4
Table S4: Comparative analysis reveals 268 unique ubiquitin targets identified in this study.
[truncated: 505 more rows]
